# Supplementary material for: Interpretable machine learning model using CT body composition combined with inflammatory and nutritional indicators to predict pathological complete response after neoadjuvant therapy in breast cancer: a retrospective study
Source: PeerJ. 2026 Mar 30;14:e21051. doi: 10.7717/peerj.21051 (PMC13045840; doi:10.7717/peerj.21051)
Supplement: Supplemental Information 1 [file peerj-14-21051-s001.xlsx]

## Sheet: Sheet1
Abbreviation	Full term
AAPR	Albumin-to-Alkaline Phosphatase Ratio
AGR	Albumin-to-Globulin Ratio
ALI	Albumin Lymphocyte Index
ASCO	American Society of Clinical Oncology
AUC	Area Under the Curve
BMI	Body Mass Index
CAP	College of American Pathologists
CSCO	Chinese Society of Clinical Oncology
CT	Computed Tomography
DCA	Decision Curve Analysis
dNLR	Derived Neutrophil-to-Lymphocyte Ratio
DT	Decision Tree
GNB	Gaussian Naive Bayes
HER2	Human Epidermal Growth Factor Receptor 2
HR	Hormone Receptor
HU	Hounsfield Unit
IHC	Immunohistochemistry
IDI	Integrated Discrimination Improvement
IMAC	Intramuscular Adipose Tissue Content
IMAT	Intermuscular Adipose Tissue
IMATD	Intermuscular Adipose Tissue Density
IMATI	Intermuscular Adipose Tissue Index
KNN	k-Nearest Neighbors
L1	First Lumbar Vertebra
LA	Lymphocyte–Albumin Product
LASSO	Least Absolute Shrinkage and Selection Operator
LMR	Lymphocyte-to-Monocyte Ratio
LMS	Lymphocyte–Monocyte Score
LR	Logistic Regression
ML	Machine Learning
MTD	Maximum Tumor Diameter
NAT	Neoadjuvant Therapy
NLR	Neutrophil-to-Lymphocyte Ratio
NRI	Net Reclassification Improvement
PACS	Picture Archiving and Communication System
pCR	Pathological Complete Response
PLR	Platelet-to-Lymphocyte Ratio
PNI	Prognostic Nutritional Index
RF	Random Forest
ROC	Receiver Operating Characteristic
SAT	Subcutaneous Adipose Tissue
SATD	Subcutaneous Adipose Tissue Density
SATI	Subcutaneous Adipose Tissue Index
SHAP	SHapley Additive exPlanations
SII	Systemic Immune-Inflammation Index
SIRI	Systemic Inflammation Response Index
SM	Skeletal Muscle
SMD	Skeletal Muscle Density
SMI	Skeletal Muscle Index
SVM	Support Vector Machine
TAT	Total Adipose Tissue
VAT	Visceral Adipose Tissue
VATD	Visceral Adipose Tissue Density
VSR	Visceral-to-Subcutaneous Adipose Tissue Ratio
XGBoost	Extreme Gradient Boosting
