# Supplementary material for: Interpretable machine learning model using CT body composition combined with inflammatory and nutritional indicators to predict pathological complete response after neoadjuvant therapy in breast cancer: a retrospective study
Source: PeerJ. 2026 Mar 30;14:e21051. doi: 10.7717/peerj.21051 (PMC13045840; doi:10.7717/peerj.21051)
Supplement: Supplemental Information 3 [file peerj-14-21051-s003.xlsx]

## Sheet: Sheet1
ID	pCR	MTD	Age	BMI	Bilirubin	ALP	GGT	Albumin	Globulin	CRP	ALT	AST	FIB	DD2	WBC	LYM	MONO	PLT	NEU	height	weight	HR	Her2	Ki-67	Molecular subtype	pathological type	SAT	VAT	IMAT	SM	SATD	VATD	IMATD	SMD	AAPR	AGR	ALBI	NLR	dNLR	PLR	PNI	SII	LA	ALI	LMR	LMS	SIRI	SATI	VATI
0	1	0	1	29.305	5.3	19.4	18.7	44.2	29.8	1.3	19.4	18.7	3.34	0.95	3.59	1.62	0.13	239	1.73	153	68.6	1	0	1	0	0	129.5	104.5	9.893	87.3	-103.4	-87.61	-49.7	34.27	2.27835	1.48322	-3.27898	1.0679	0.930108	147.531	52.3	255.228	71.604	1212.92	12.4615	0	0.138827	55.3206	44.641
1	1	0	1	26.2985	14.9	75	14	42.7	25.2	1.59	23	19	2.42	0.35	7.19	2.39	0.45	297	4.2	156	64	1	1	1	1	1	108.6	61.2	12.45	83.74	-98.98	-80.17	-53.75	25.8	0.569333	1.69444	-2.8552	1.75732	1.40468	124.268	54.65	521.925	102.053	639.009	5.31111	0	0.790795	44.6252	25.1479
2	1	0	0	23.4375	9.9	60.8	14.6	49.1	33.7	0.3	9.7	14	2.37	0.27	4.84	1.57	0.22	247	2.98	160	60	0	1	0	2	0	107.2	26.92	18.13	73.54	-98	-77.11	-51.34	18.81	0.807566	1.45697	-3.51638	1.89809	1.60215	157.325	56.95	468.828	77.087	606.284	7.13636	0	0.41758	41.875	10.5156
3	0	0	1	23.0478	8.3	63.9	21.6	45.2	31.6	1.7	13.7	21.9	2.78	0.72	4.88	1.78	0.33	302	2.61	151.5	52.9	1	0	1	0	0	88.58	49.61	7.028	86.17	-107	-84.42	-54.34	32.24	0.707355	1.43038	-3.23541	1.46629	1.14978	169.663	54.1	442.82	80.456	710.474	5.39394	0	0.483876	38.5932	21.6144
4	1	0	1	21.3333	23.8	58	11	47.3	23.1	1.5	13	19	1.21	0.19	5.21	1.59	0.38	152	3.07	150	48	1	1	1	1	1	56.28	11.17	4.561	70.62	-87.36	-65.99	-44.68	42.58	0.815517	2.04762	-3.11196	1.93082	1.43458	95.5975	55.25	293.484	75.207	522.611	4.18421	0	0.733711	25.0133	4.96444
5	0	1	1	23.7253	6.8	79	39	41.7	31	1.81	21	23	2.84	1.87	4.39	1.06	0.21	187	2.84	155	57	1	1	1	1	1	118.9	128.8	13.37	63.95	-99.35	-91.86	-53.3	21.92	0.527848	1.34516	-2.99504	2.67925	1.83226	176.415	47	501.019	44.202	369.262	5.04762	1	0.562642	49.4901	53.6108
6	0	0	1	26.8386	12.4	68	9	40.3	26.1	0.51	17	19	2.99	0.36	5.73	1.93	0.35	193	3.36	158	67	1	0	1	0	0	119.4	74.29	10.41	76.96	-98.58	-85.03	-53.64	30.97	0.592647	1.54406	-2.70384	1.74093	1.41772	100	49.95	336	77.779	621.275	5.51429	0	0.609326	47.8289	29.7589
7	1	0	1	20.7198	11.1	51.6	12.7	39.9	26.2	1.2	12.2	17.2	1.94	0.17	4.09	1.69	0.26	243	1.92	149	46	0	1	1	2	0	85.02	102.5	11.23	57.61	-104.9	-86.09	-54.98	23.97	0.773256	1.5229	-2.70159	1.13609	0.884793	143.787	48.35	276.071	67.431	727.685	6.5	0	0.295385	38.2956	46.1691
8	0	0	1	23.2166	9.2	47	11	46.8	27.5	0.22	31	26	1.46	0.24	4.61	1.56	0.26	251	2.72	156	56.5	1	0	1	0	0	65.88	35.31	4.663	98.67	-95.99	-78.73	-45.3	44.66	0.995745	1.70182	-3.3419	1.74359	1.43915	160.897	54.6	437.641	73.008	623.162	6	0	0.453333	27.071	14.5094
9	1	0	1	21.7047	9.3	54.9	11.6	44	26.9	1.7	12.4	16.7	2.83	0.2	5.17	1.6	0.29	194	3.18	157	53.5	0	1	1	2	1	108.3	47.85	11.17	67.4	-111.1	-84.56	-57.12	25.31	0.801457	1.63569	-3.1008	1.9875	1.59799	121.25	52	385.575	70.4	480.507	5.51724	0	0.576375	43.9369	19.4126
10	0	1	1	29.8323	8	88	16.5	41	29.1	8.3	26.5	19.5	2.57	0.11	5.74	1.72	0.34	156	3.5	156	72.6	1	0	1	0	0	159.1	84.02	11.65	90.77	-99.59	-95.42	-61.02	31.97	0.465909	1.40893	-2.88896	2.03488	1.5625	90.6977	49.6	317.442	70.52	601.079	5.05882	0	0.69186	65.3764	34.525
11	1	0	1	21.2279	11.4	133.5	18.4	40.5	35.2	2.9	15.7	18.6	3.21	0.15	5.92	1.71	0.4	154	3.61	155	51	0	1	1	2	1	75.54	39.21	5.056	71.48	-93.67	-93.71	-50.21	35.06	0.303371	1.15057	-2.74494	2.11111	1.56277	90.0585	49.05	325.111	69.255	407.24	4.275	0	0.844444	31.4422	16.3205
12	0	1	0	24.7221	7.8	68.2	13.3	41	27.1	2.8	15.8	15.4	2.56	0.11	5.24	0.95	0.33	337	3.91	159	62.5	0	0	1	3	0	116.7	98.4	16.46	74.86	-111.5	-92.28	-63.27	23.92	0.601173	1.51292	-2.89622	4.11579	2.93985	354.737	45.75	1387.02	38.95	246.273	2.87879	1	1.35821	46.1611	38.9225
13	1	0	1	26.8977	10.6	102	38	47.8	21.9	1.8	16	20	0.53	0.19	7.2	2.37	0.39	335	4.25	159	68	0	1	1	2	1	145.4	92.35	14.43	99.21	-102.3	-94.55	-57.01	28.73	0.468627	2.18265	-3.3863	1.79325	1.44068	141.35	59.65	600.738	113.286	716.972	6.07692	0	0.699367	57.5135	36.5294
14	0	0	1	27.5312	12.7	133	24	45.1	29	0.17	21	26	2.61	0.52	7.51	1.31	0.38	215	5.71	156	67	0	0	0	3	1	155.9	139.9	11.68	97.94	-102.7	-92.39	-57.59	27.71	0.339098	1.55517	-3.10499	4.35878	3.17222	164.122	51.65	937.137	59.081	284.864	3.44737	1	1.65634	64.0615	57.4869
15	0	0	1	26.3146	6.8	92	10	40.7	31.5	3.74	15	22	2.98	1.62	6.19	1.72	0.35	242	3.99	151	60	1	0	1	0	0	119.5	98.41	19.65	88.25	-107.1	-90.91	-65.96	28.49	0.442391	1.29206	-2.91004	2.31977	1.81364	140.698	49.3	561.384	70.004	461.687	4.91429	0	0.811919	52.41	43.1604
16	1	0	1	27.0051	10	58	10	46.1	31.4	1.23	13	16	2.72	0.34	11.46	1.47	0.36	586	9.5	161	70	0	0	1	3	1	135.3	148.7	10.38	88.44	-94.99	-92.8	-60.64	33.08	0.794828	1.46815	-3.2585	6.46259	4.84694	398.639	53.45	3787.07	67.767	192.638	4.08333	1	2.32653	52.1971	57.3666
17	0	0	1	28.764	21.4	98	23	42.7	38.2	2.42	46	37	2.73	0.48	8.1	3.04	0.33	328	4.65	156	70	1	1	1	1	1	171.7	104.3	11.24	86.32	-99.71	-86.11	-51.51	21.84	0.435714	1.1178	-2.75143	1.52961	1.34783	107.895	57.9	501.711	129.808	802.966	9.21212	0	0.50477	70.5539	42.8583
18	1	0	1	23.7253	8	97	29	38.4	37.7	17.85	14	23	4.14	0.87	10.14	2.3	0.73	219	6.99	155	57	0	1	1	2	0	116	92.35	9.155	83.78	-100.4	-74.82	-52.39	31.84	0.395876	1.01857	-2.66796	3.03913	2.21905	95.2174	49.9	665.57	88.32	299.774	3.15068	0	2.21857	48.283	38.4391
19	1	0	1	25.7971	7.6	67.2	12.7	38.1	30.8	2.1	16.1	13.3	2.55	0.19	5.06	1.63	0.24	191	3.04	158	64.4	0	1	0	2	1	131	196.1	19	86.93	-111.7	-103.2	-66.7	25.85	0.566964	1.23701	-2.65716	1.86503	1.50495	117.178	46.25	356.221	62.103	527	6.79167	0	0.447607	52.4756	78.5531
20	0	0	1	31.6016	9.1	86	17	42.1	26.6	0.67	11	29	2.29	0.94	5.69	1.06	0.43	304	4.1	160	80.9	1	0	1	0	0	170.7	164.9	9.652	110.6	-98.87	-87.44	-52.54	29.51	0.489535	1.58271	-2.94553	3.86792	2.57862	286.792	47.4	1175.85	44.626	343.964	2.46512	1	1.66321	66.6797	64.4141
21	1	0	1	22.0741	11.5	71.8	25.3	43.8	37.2	1.2	42.1	24.3	2.14	0.14	5.37	1.23	0.31	225	4.15	152	51	0	1	1	2	0	129.7	114.6	17.09	102.5	-101.2	-88.82	-59.27	30.65	0.610028	1.17742	-3.02294	3.37398	3.40164	182.927	49.95	759.146	53.874	286.559	3.96774	1	1.04593	56.1375	49.6018
22	0	1	1	24.6711	8.8	81	40	39.1	25.7	0	24	34	3.08	1.17	5.65	0.87	0.39	85	4.27	152	57	1	1	1	1	0	89.14	74.02	7.877	94.59	-93.78	-76.96	-44.98	29.53	0.482716	1.5214	-2.70014	4.90805	3.0942	97.7011	43.45	417.184	34.017	196.542	2.23077	1	1.91414	38.5821	32.0377
23	1	1	0	29.0318	10.6	73	19	40	27.4	15.44	15	14	3.95	0.31	8.39	1.88	0.44	229	5.94	166	80	1	1	1	1	0	177.3	22.95	8.226	88.08	-92.64	-85	-47.43	40.27	0.547945	1.45985	-2.7233	3.15957	2.42449	121.809	49.4	723.543	75.2	367.541	4.27273	0	1.39021	64.3417	8.32849
24	1	0	0	25.5265	26.3	59	8	43.2	31.2	10.83	14	22	2.8	0.7	7.02	2.24	0.42	264	4.24	144.5	53.3	1	1	1	1	0	120.1	88.56	10.44	95.69	-95.38	-81.69	-54.13	31.94	0.732203	1.38462	-2.73483	1.89286	1.52518	117.857	54.4	499.714	96.768	582.582	5.33333	0	0.795	57.5185	42.4133
25	0	0	0	23.1247	12	40	8	41.8	29.2	0.45	6	13	2.65	0.24	4.63	1.41	0.31	203	2.82	157	57	1	0	0	0	1	99.38	47.27	6.433	87.03	-96.02	-77.28	-45.83	35.33	1.045	1.43151	-2.84074	2	1.55801	143.972	48.85	406	58.938	483.306	4.54839	1	0.62	40.3181	19.1772
26	0	0	0	30.0215	14.4	73	6	42.5	26.2	3.65	17	18	3.04	0.5	7.54	2.64	0.61	305	3.91	157	74	0	0	1	3	0	190.9	72.76	14.42	78.83	-101.4	-89.28	-64.35	32.5	0.582192	1.62214	-2.84798	1.48106	1.07713	115.53	55.7	451.723	112.2	861.487	4.32787	0	0.903447	77.4474	29.5184
27	0	0	1	26.6667	24.6	62	9	42.7	27.3	0.55	7	14	1.89	0.24	5.04	1.43	0.36	244	3.13	150	60	0	0	1	3	0	122.2	84	7.26	79.9	-100.1	-82.5	-53.43	35.45	0.68871	1.5641	-2.71148	2.18881	1.63874	170.629	49.85	534.07	61.061	520.222	3.97222	1	0.787972	54.3111	37.3333
28	1	1	1	19.2974	22.9	86	11	42.7	24.4	0.09	13	16	1.95	0.15	3.85	0.92	0.21	115	2.61	151	44	0	1	1	2	0	29.05	18.23	7.795	68.61	-93.87	-65.17	-50.89	37.38	0.496512	1.75	-2.73201	2.83696	2.10484	125	47.3	326.25	39.284	290.452	4.38095	1	0.595761	12.7407	7.99526
29	1	0	0	21.83	21.9	78	6	45.3	29.3	0.43	11	18	2.36	0.09	6.51	0.83	0.23	199	5.42	163	58	1	1	1	1	0	46.65	27.44	9.273	89.19	-95.02	-75.61	-54.71	37.68	0.580769	1.54608	-2.96581	6.53012	4.97248	239.759	49.45	1299.49	37.599	151.436	3.6087	1	1.50193	17.5581	10.3278
30	0	0	1	23.7332	9.2	119	28	46.5	29.6	0.53	22	26	2.92	0.2	5.97	1.58	0.25	261	4.09	159	60	1	0	1	1	0	67.28	130.2	8.659	79.79	-98.7	-90.89	-56.61	34.72	0.390756	1.57095	-3.3164	2.58861	2.17553	165.19	54.4	675.627	73.47	426.328	6.32	0	0.647152	26.6129	51.5011
31	0	1	1	24.0467	9.4	57	13	45.4	29.7	0.5	18	16	2.87	0.22	1.5	1.26	0.29	279	0.9	154.5	57.4	1	1	1	1	0	86.2	62.73	6.836	80.48	-96.54	-81.57	-48.03	37.84	0.796491	1.52862	-3.21674	0.714286	1.5	221.429	51.7	199.286	57.204	1528.41	4.34483	1	0.207143	36.1119	26.2796
32	1	0	0	27.3438	12.4	53	16	47.6	32.5	0.06	26	29	2.51	0.21	5.83	1.58	0.26	180	3.85	160	70	1	1	1	1	0	0.8797	2.042	1.039	70	-62.59	-63.85	-54.73	41.9	0.898113	1.46462	-3.32434	2.43671	1.94444	113.924	55.5	438.608	75.208	534.148	6.07692	0	0.633544	0.343633	0.797656
33	1	0	1	21.4651	14.4	119	9	46.4	33.6	0.79	22	26	2.92	0.3	5.37	2.28	0.22	233	2.79	147.5	46.7	1	1	1	1	0	58.33	44.27	2.511	63.34	-99.38	-74.94	-41.84	46.3	0.389916	1.38095	-3.17948	1.22368	1.0814	102.193	57.8	285.118	105.792	813.92	10.3636	0	0.269211	26.8107	20.3482
34	0	0	0	27.3655	10.5	73	9	44.1	27.5	1.05	18	17	2.3	0.16	6.19	2.01	0.23	194	3.84	154	64.9	1	0	0	0	1	105.9	55.36	9.103	92.14	-103.1	-81.67	-55.85	39.43	0.60411	1.60364	-3.07452	1.91045	1.63404	96.5174	54.15	370.627	88.641	631.694	8.73913	0	0.439403	44.6534	23.3429
35	0	0	1	28.9993	9.6	76	16	40.6	42.4	2.64	21	24	3.54	1.94	6.45	2.6	0.43	220	3.34	152	67	1	0	1	0	1	141.7	135.7	8.107	92.55	-98.64	-88.95	-47.96	28.03	0.534211	0.957547	-2.8027	1.28462	1.07395	84.6154	53.6	282.615	105.56	916.517	6.04651	0	0.552385	61.3314	58.7344
36	0	0	0	30.2178	13	81	23	41.2	27.9	2.03	21	15	2.51	0.41	7.63	2.29	0.56	331	4.64	153.5	71.2	1	0	1	0	0	144.4	130.5	15.98	98.46	-97.39	-94.16	-55.12	29.45	0.508642	1.4767	-2.7668	2.0262	1.55184	144.541	52.65	670.672	94.348	614.438	4.08929	0	1.13467	61.2845	55.3852
37	1	0	1	28.7024	8.6	97	10	43	31.8	0.21	18	24	2.92	0.29	7.22	1.44	0.35	311	5.32	157.5	71.2	0	1	1	2	0	175.4	103.6	15.12	88.09	-99.02	-84.26	-54.08	26.41	0.443299	1.3522	-3.03823	3.69444	2.8	215.972	50.2	1148.97	61.92	334.071	4.11429	1	1.29306	70.708	41.7637
38	1	1	1	22.3478	7.2	85	22	42	27.4	9.37	14	29	4.24	0.96	4.48	1.96	0.28	247	2.18	154	53	0	0	1	3	0	84.89	76.33	13.14	81.31	-100.8	-75.73	-57.16	26	0.494118	1.53285	-3.00416	1.11224	0.947826	126.02	51.8	274.724	82.32	843.885	7	0	0.311429	35.7944	32.185
39	1	0	0	24.9199	14	66.1	10.2	47.6	28.7	1.9	12.9	18.9	2.18	0.15	5.66	2.24	0.33	198	2.99	159	63	1	1	1	1	1	79.65	53.54	8.841	80.9	-101	-84.37	-54.71	29.86	0.720121	1.65854	-3.28956	1.33482	1.11985	88.3929	58.8	264.295	106.624	888.649	6.78788	0	0.440491	31.5059	21.178
40	0	0	1	24.4561	12.3	97	12	45	38.1	0.36	17.8	22	3.03	0.34	5.66	1.33	0.24	170	4.02	154	58	1	1	1	1	0	121.3	40.12	10.44	71.85	-93.48	-73.05	-48.57	29.96	0.463918	1.1811	-3.10566	3.02256	2.45122	127.82	51.65	513.835	59.85	364.103	5.54167	1	0.725414	51.1469	16.9168
41	0	0	1	24.0055	20.2	65.9	9.6	46.4	23.9	0.3	13.8	12	2.37	0.06	4	1.64	0.18	164	2.12	162	63	1	0	0	0	1	91.18	48.93	10.26	93.08	-101.9	-75.6	-55.85	38.62	0.704097	1.94142	-3.08247	1.29268	1.12766	100	54.6	212	76.096	861.661	9.11111	0	0.232683	34.7432	18.6443
42	1	0	1	20.83	8.4	61.1	11.3	40.4	25.5	0.8	9.8	12.9	2.77	0.34	6.99	1.64	0.24	309	4.98	158	52	1	1	1	1	1	76.65	71.23	3.93	72.53	-98.87	-91.3	-46.93	41	0.661211	1.58431	-2.82398	3.03659	2.47761	188.415	48.6	938.305	66.256	277.131	6.83333	0	0.72878	30.7042	28.5331
43	1	0	1	23.2389	7.8	99	42.1	44.3	32.6	4.3	24	22.2	2.7	0.25	7.4	2.64	0.28	252	4.29	153	54.4	0	0	1	3	0	93.52	68.45	9.844	79	-99.16	-92.17	-56.92	38.26	0.447475	1.3589	-3.17672	1.625	1.37942	95.4545	57.5	409.5	116.952	633.529	9.42857	0	0.455	39.9504	29.2409
44	0	0	1	27.9136	14	53	12	40.5	36	0.37	24	24	3.03	0.23	5.31	1.21	0.24	323	3.79	154	66.2	1	1	1	1	1	119.9	83.74	4.771	112.5	-92.12	-82.44	-42.23	37.97	0.764151	1.125	-2.68606	3.13223	2.49342	266.942	46.55	1011.71	49.005	360.926	5.04167	1	0.751736	50.5566	35.3095
45	1	0	1	25.3906	9.7	77	16	45.5	29.8	1.45	20	20	2.25	1.86	6.66	2.77	0.32	310	3.42	160	65	0	1	1	2	1	143.7	129	13.09	86.01	-96.9	-87.28	-47.86	24.17	0.590909	1.52685	-3.21623	1.23466	1.05556	111.913	59.35	382.744	126.035	935.704	8.65625	0	0.39509	56.1328	50.3906
46	1	0	1	25.2272	13.7	96	18	47.7	19.1	0.55	12	19	2.66	0.2	4.63	1.47	0.31	424	2.77	155.5	61	0	1	1	2	1	140.7	153.5	12.33	94.14	-100	-91.33	-59.37	31.8	0.496875	2.49738	-3.30426	1.88435	1.48925	288.435	55.05	798.966	70.119	638.594	4.74194	1	0.58415	58.188	63.4816
47	0	0	0	20.7512	15.3	53	8	44.2	29.4	1.33	12	15	2.74	0.13	7.41	2.22	0.52	261	4.6	156	50.5	1	0	1	0	1	75.26	47.44	9.51	64.5	-98.8	-82.64	-48.05	35.16	0.833962	1.5034	-2.9751	2.07207	1.63701	117.568	55.3	540.811	98.124	442.649	4.26923	0	1.07748	30.9254	19.4938
48	1	0	0	23.219	7.7	45	6	38.3	23	0	9	11	2.24	0.27	5.37	1.85	0.3	267	2.98	159	58.7	0	0	1	3	1	99.27	45.63	7.32	90.54	-91.28	-72.13	-47.95	36.62	0.851111	1.66522	-2.67042	1.61081	1.24686	144.324	47.55	430.086	70.855	552.075	6.16667	0	0.483243	39.2666	18.0491
49	1	0	1	23.486	16.5	68.4	41.2	48	17.8	1.9	14.1	14.9	2.61	0.57	7.12	1.49	0.24	319	5.38	163	62.4	1	1	1	1	1	122.3	36.84	8.578	82.56	-94.59	-76.95	-56.1	41.86	0.701754	2.69663	-3.27646	3.61074	3.09195	214.094	55.45	1151.83	71.52	312.216	6.20833	1	0.866577	46.0311	13.8658
50	1	0	1	24.8358	9.7	59.6	16.5	39.4	31	1.4	14.7	15.5	2.57	0.38	4.04	1.27	0.43	172	2.18	158	62	1	1	1	1	1	121.2	155.4	18.32	90.51	-98.21	-90.62	-55.26	23.83	0.661074	1.27097	-2.69773	1.71654	1.17204	135.433	45.75	295.244	50.038	570.061	2.95349	1	0.73811	48.5499	62.2496
51	0	0	0	22.1855	8.7	120	11	38.5	34.4	6.48	22	27	2.73	0.95	5.98	1.41	0.37	159	3.99	165	60.4	0	0	1	3	1	84.75	10.03	5.657	71.31	-94.66	-77.15	-47.11	40.3	0.320833	1.11919	-2.65242	2.82979	2.00503	112.766	45.55	449.936	54.285	301.839	3.81081	1	1.04702	31.1295	3.68411
52	1	0	1	23.0042	23	63	19	43.7	24.7	0.58	17	20	2.18	0.53	5.46	0.98	0.37	225	4.05	161.5	60	0	0	1	3	0	63.15	13.28	5.962	66.95	-85.87	-65.49	-45.6	42.89	0.693651	1.76923	-2.81576	4.13265	2.87234	229.592	48.6	929.847	42.826	243.253	2.64865	1	1.52908	24.2119	5.09159
53	1	0	1	24.1288	10.6	81	7	43.5	29	0.8	11	21	2.49	0.59	4.7	1.06	0.28	339	3.32	159	61	0	0	1	3	1	115.1	66.14	8.054	89.27	-98.3	-88.54	-49.79	33.28	0.537037	1.5	-3.0208	3.13208	2.4058	319.811	48.8	1061.77	46.11	335.114	3.78571	1	0.876981	45.5283	26.1619
54	1	0	0	16.4446	12	64	14	48.4	33.1	7.8	10	23	2.78	0.31	4.71	1.31	0.23	274	3.11	154	39	1	0	1	0	0	20.78	8.816	3.457	57.8	-94.8	-66.05	-47.8	43.75	0.75625	1.46224	-3.40174	2.37405	1.94375	209.16	54.95	650.489	63.404	335.258	5.69565	1	0.546031	8.76202	3.71732
55	1	0	1	27.0602	12	75	12	42.4	27.9	0.45	14	19	1.86	0.22	6.26	1.88	0.37	282	3.89	151	61.7	0	0	1	3	0	189.1	161.3	15.65	75.02	-100.4	-91.95	-58.92	27.95	0.565333	1.51971	-2.89174	2.06915	1.64135	150	51.8	583.5	79.712	554.505	5.08108	0	0.765585	82.935	70.7425
56	1	0	1	27.0708	6.6	86.2	11.3	39.1	27	2.6	9	14	3.54	0.51	2.84	0.73	0.25	225	1.81	146.5	58.1	0	0	1	3	1	150.5	79.26	16.77	67.2	-111.7	-93.36	-66.73	25.78	0.453596	1.44815	-2.7826	2.47945	1.75728	308.219	42.75	557.877	28.543	426.896	2.92	1	0.619863	70.1231	36.93
57	1	0	1	25.072	14.8	59	14	41.8	28.8	0.53	17	19	2.32	0.22	4.6	1.5	0.29	263	2.69	157	61.8	1	1	1	1	1	112.9	81.58	8.696	80.92	-103.5	-85.21	-53.5	36.15	0.708475	1.45139	-2.78063	1.79333	1.40838	175.333	49.3	471.647	62.7	584.392	5.17241	0	0.520067	45.8031	33.0967
58	0	0	0	22.4766	10.3	50.3	13.7	38.4	25.6	1.5	11.3	17.4	2.012	0.5	5.26	1.97	0.27	212	2.96	155	54	1	0	1	1	1	75.37	40.54	6.098	71.28	-107	-88.25	-51.07	33.68	0.763419	1.5	-2.59553	1.50254	1.28696	107.614	48.25	318.538	75.648	574.429	7.2963	0	0.405685	31.3715	16.8741
59	0	0	0	22.8928	12.8	62	10	44.9	29.2	0.06	15	23	2.51	0.36	6.36	1.44	0.38	232	4.48	155	55	1	0	1	0	0	75.47	61.41	11.46	81.23	-92.13	-77.83	-56.25	33.82	0.724194	1.53767	-3.08574	3.11111	2.38298	161.111	52.1	721.778	64.656	330.392	3.78947	1	1.18222	31.4131	25.5609
60	1	0	0	28.3987	16.1	84	15	46	31.3	2.1	29	31	3.86	0.45	9.93	1.88	0.61	404	7.35	157	70	0	0	0	3	1	160.9	74.04	7.232	104.7	-96.2	-82.76	-51.21	36.42	0.547619	1.46965	-3.11349	3.90957	2.84884	214.894	55.4	1579.47	86.48	334.139	3.08197	0	2.38484	65.2765	30.0377
61	1	0	0	18.6115	15.1	62	8	47.8	32.1	0.31	15	18	2.87	0.76	4.99	1.01	0.14	139	3.81	152	43	1	1	1	1	0	33	13.69	6.525	71.53	-87.75	-67.08	-47.26	39.21	0.770968	1.4891	-3.28488	3.77228	3.22881	137.624	52.85	524.347	48.278	235.834	7.21429	1	0.528119	14.2832	5.92538
62	1	0	1	25.2	15.4	81	19	42.1	27.6	1.68	131	86	2.17	0.7	3.97	1.34	0.27	192	2.18	150	56.7	1	1	1	1	0	89.27	84.29	14.08	72.6	-103.5	-85.23	-60	28.59	0.519753	1.52536	-2.79474	1.62687	1.21788	143.284	48.8	312.358	56.414	652.125	4.96296	1	0.439254	39.6756	37.4622
63	0	0	0	24.7701	18.9	79	12	45.5	35.5	0.27	14	18	3.69	0.45	9.74	1.81	0.27	293	7.63	146	52.8	1	0	0	0	0	83.34	55.97	10.51	90.8	-98.76	-72.93	-55.38	36.36	0.575949	1.28169	-3.02504	4.21547	3.61611	161.878	54.55	1235.13	82.355	267.358	6.7037	0	1.13818	39.0974	26.2573
64	0	0	1	26.4378	17.8	100	105	40	43.1	9.17	29	41	3.33	0.49	9.52	3.17	0.47	236	5.68	154	62.7	0	0	0	3	0	132.3	137.2	12.23	86.35	-100.3	-90.1	-59.59	33.35	0.4	0.928074	-2.57472	1.7918	1.47917	74.4479	55.85	422.864	126.8	590.197	6.74468	0	0.842145	55.7851	57.8512
65	1	1	0	29.5858	7.1	66.4	14.6	43.6	33.2	3.1	49.2	27.2	2.56	1.7	5.14	1.12	0.3	277	3.61	156	72	0	0	1	3	0	190.3	70.99	19.63	97.41	-102.9	-90.08	-63.49	27.65	0.656627	1.31325	-3.14417	3.22321	2.35948	247.321	49.2	892.83	48.832	400.203	3.73333	1	0.966964	78.1969	29.1708
66	1	0	1	20.0781	14.3	58	11	44.7	28	0.69	17	22	2.95	0.17	6.35	1.45	0.35	309	4.43	160	51.4	1	1	0	1	0	97.68	96.92	14.75	58.26	-100.2	-87.62	-55.84	28.7	0.77069	1.59643	-3.03698	3.05517	2.30729	213.103	51.95	944.048	64.815	293.762	4.14286	1	1.06931	38.1562	37.8594
67	0	0	1	24.6548	9.9	64	6	38.5	24.3	0.96	12	18	2.93	0.48	4.12	1.33	0.23	250	2.44	156	60	0	0	1	3	1	100.2	62.12	14.9	84.09	-104.6	-84.7	-56.19	26.51	0.601562	1.58436	-2.61538	1.83459	1.45238	187.97	45.15	458.647	51.205	517.398	5.78261	1	0.421955	41.1736	25.526
68	0	1	1	26.6879	12	107	23	42.7	31.8	17.18	16.8	27	3.95	0.57	7.34	4.6	0.38	393	5.24	158.8	67.3	1	0	0	0	0	185.6	76.59	14.89	92.16	-103.2	-86.32	-58.02	29.65	0.399065	1.34277	-2.91724	1.13913	2.49524	85.4348	65.7	447.678	196.42	1000.39	12.1053	0	0.43287	73.5999	30.3718
69	0	0	0	21.4794	10.3	66	18	38.9	29.9	0.21	14	17	2.78	0.41	18.89	1.52	0.07	233	17.13	151.5	49.3	1	0	0	0	1	64.17	23.48	7.348	76.19	-92.31	-67.34	-51.11	38.32	0.589394	1.301	-2.63803	11.2697	9.73295	153.289	46.5	2625.85	59.128	74.1408	21.7143	0	0.788882	27.958	10.2299
70	0	0	0	19.3835	16.9	56	12	41.9	26.7	12.24	8.4	16	2.31	0.12	3.36	2	0.21	278	1.07	163	51.5	1	0	1	0	0	54.51	45.19	6.345	74.89	-100.1	-77.24	-52.26	38.66	0.748214	1.56929	-2.75109	0.535	0.467249	139	51.9	148.73	83.8	1518.07	9.52381	0	0.11235	20.5164	17.0085
71	0	0	1	28.7619	8	72.4	24.3	45.1	29.6	1.7	26.8	30.3	3.19	0.69	4.46	1.68	0.34	221	2.32	148	63	0	1	1	2	0	182.2	120.3	29.68	67.48	-105	-87.62	-64.08	23.4	0.622928	1.52365	-3.23746	1.38095	1.08411	131.548	53.5	305.19	75.768	939.323	4.94118	0	0.469524	83.1812	54.9215
72	1	0	1	22.1482	13.1	105	13	43.8	29.6	0.8	17	27	2.79	0.28	4.61	1.31	0.38	230	2.84	151	50.5	1	1	1	1	1	94.18	55.72	5.525	78.94	-99.55	-75.57	-45.21	36.17	0.417143	1.47973	-2.9856	2.16794	1.60452	175.573	50.35	498.626	57.378	447.471	3.44737	1	0.823817	41.3052	24.4375
73	0	1	1	23.7253	10.7	56.5	9.8	37	23.9	0.23	13.4	18.8	2.12	0.35	5.29	1.39	0.29	251	3.54	155	57	1	1	1	1	1	98.93	37.91	16.47	94.74	-93.54	-80.28	-53.28	29.47	0.654867	1.54812	-2.46561	2.54676	2.02286	180.576	43.95	639.237	51.43	344.687	4.7931	1	0.738561	41.1779	15.7794
74	0	0	1	17.5144	12.4	118	13	45.3	28.5	0.48	23	25	3.4	0.83	3.84	1.48	0.15	103	2.16	158.5	44	0	0	1	3	1	36.96	28.79	9.392	67.34	-90.79	-78.03	-52.67	30.8	0.383898	1.58947	-3.12884	1.45946	1.28571	69.5946	52.7	150.324	67.044	543.626	9.86667	1	0.218919	14.7121	11.46
75	0	0	1	22.8287	13.7	61	12	43.3	24.8	1.21	10	9	3.09	0.7	8.26	1.92	0.27	310	5.99	164	61.4	0	0	0	3	1	70.19	61.65	10.15	93.62	-93.49	-79.39	-48.65	32.94	0.709836	1.74597	-2.93026	3.11979	2.63877	161.458	52.9	967.135	83.136	316.842	7.11111	0	0.842344	26.0968	22.9216
76	0	0	0	20.4726	12.1	40.6	7.7	46.4	27.1	1.7	33.1	17.1	2.49	0.63	2.95	0.63	0.15	92	2.15	152	47.3	1	0	1	0	0	46.05	21.69	5.672	64.2	-99.49	-68.16	-49.02	36.01	1.14286	1.71218	-3.22936	3.4127	2.6875	146.032	49.55	313.968	29.232	278.352	4.2	1	0.511905	19.9316	9.38798
77	0	0	0	27.579	12.3	45.8	19.7	38.3	30.8	0.8	18	18.6	2.45	0.17	5.12	1.62	0.31	253	3.14	157.6	68.5	1	0	1	0	1	112.1	63.88	17	76.92	-106.8	-91.59	-64.67	30.23	0.836245	1.24351	-2.53616	1.93827	1.58586	156.173	46.4	490.383	62.046	544.957	5.22581	0	0.600864	45.1329	25.7189
78	1	0	1	26.994	14.7	88	20	43.1	28.5	0	42	33	2.87	0.36	7.1	2.25	0.34	300	4.34	143	55.2	1	0	1	0	1	141.8	126.3	12.91	77.58	-99.84	-92.89	-63.23	30.48	0.489773	1.51228	-2.89307	1.92889	1.57246	133.333	54.35	578.667	96.975	603.166	6.61765	0	0.655822	69.3432	61.7634
79	0	0	1	25.4581	27.8	90	27	43.7	26.8	0.47	20	16	2.73	0.21	4.83	1.97	0.26	199	2.53	167	71	0	1	1	2	0	115.4	98	6.23	98.86	-100.4	-88.61	-51.18	34.04	0.485556	1.6306	-2.76143	1.28426	1.1	101.015	53.55	255.569	86.089	866.269	7.57692	0	0.333909	41.3783	35.1393
80	0	0	1	24.8758	13.1	76.8	24.4	49.8	38.7	2.2	21.7	24.9	2.76	0.29	7.59	1.47	0.22	331	5.87	158	62.1	0	1	1	2	0	116.7	70.24	12.69	81.75	-109.6	-91.61	-59.86	29.36	0.648438	1.28682	-3.4956	3.9932	3.41279	225.17	57.15	1321.75	73.206	310.232	6.68182	1	0.878503	46.7473	28.1365
81	0	0	0	16.4555	13	176	19	38.2	23	0.64	23	26	2.25	4.04	12.51	2.2	0.84	201	9.35	165	44.8	1	0	1	0	1	24.29	7.355	4.458	68.41	-93.76	-58	-46.66	32.02	0.217045	1.66087	-2.5118	4.25	2.95886	91.3636	49.2	854.25	84.04	147.906	2.61905	1	3.57	8.92195	2.70156
82	0	0	0	20.3954	15.7	59	9	44.2	23.6	0	10	16	2.38	0.14	4.2	1.06	0.27	227	2.76	155	49	1	0	0	0	0	27.51	14.47	7.686	79.77	-76.46	-62.19	-41.59	44.19	0.749153	1.87288	-2.96771	2.60377	1.91667	214.151	49.5	591.057	46.852	346.22	3.92593	1	0.703019	11.4506	6.02289
83	0	0	1	20.8117	20.6	105	21	46.7	32.1	3.5	20	19	2.92	0.21	13.3	1.52	0.37	200	11.39	155	50	0	0	1	3	1	99.69	97.16	19.32	72.53	-104.7	-94.33	-60.1	27.08	0.444762	1.45483	-3.10235	7.49342	5.96335	131.579	54.3	1498.68	70.984	129.701	4.10811	0	2.77257	41.4943	40.4412
84	1	0	1	21.5397	11.8	134	11	46.4	37.1	1.13	16	22	3.54	0.31	5.22	1.51	0.22	290	3.4	145.5	45.6	0	1	1	2	0	98.2	82.48	16.15	56.91	-104.9	-91.96	-64.6	29.66	0.346269	1.25067	-3.23656	2.25166	1.86813	192.053	53.95	652.98	70.064	443.869	6.86364	0	0.495364	46.3858	38.9603
85	0	0	0	28.056	13.6	120	19	46.6	28.3	3.97	61	40	3.19	0.91	6.8	2.61	0.43	364	3.66	163.5	75	1	0	0	0	0	173.5	104.5	11.87	111.5	-107.3	-96.48	-59.78	36.12	0.388333	1.64664	-3.21286	1.4023	1.16561	139.464	59.65	510.437	121.626	932.333	6.06977	0	0.602989	64.9029	39.0914
86	1	1	0	20.5761	2.8	60.9	10.1	33.8	31.9	11	4	14.9	5.41	0.56	7.11	0.77	0.41	547	5.77	162	54	0	0	1	3	0	53.39	28.26	15.46	74.99	-97.28	-72.4	-53.4	17.13	0.555008	1.05956	-2.57788	7.49351	4.30597	710.39	37.65	4098.95	26.026	92.8101	1.87805	1	3.07234	20.3437	10.7682
87	1	1	1	21.1927	26.7	116	15	46.7	34.8	0	39	35	2.1	0.54	4.57	1.2	0.24	145	3.01	164	57	1	0	1	0	0	89.61	105.1	7.373	78.31	-104.5	-89.3	-54.81	33.74	0.402586	1.34195	-3.028	2.50833	1.92949	120.833	52.7	363.708	56.04	394.565	5	1	0.602	33.3172	39.0764
88	1	0	0	22.3478	6.3	60	5	38.8	24.9	0	19	17	1.96	0.28	5.71	1.07	0.59	253	3.84	154	53	1	1	1	1	1	56.02	13.7	6.243	78.63	-96.26	-80.03	-52.78	46.79	0.646667	1.55823	-2.77044	3.58879	2.05348	236.449	44.15	907.963	41.516	241.612	1.81356	1	2.11738	23.6212	5.77669
89	0	0	0	21.3333	18.5	71	12	43.9	27.1	0.55	13	17	3.78	0.3	7.54	2.1	0.38	276	4.95	150	48	0	0	0	3	0	48.11	48.1	4.949	76.92	-98.21	-79.59	-49.49	43.67	0.61831	1.61993	-2.89517	2.35714	1.9112	131.429	54.4	650.571	92.19	397.317	5.52632	0	0.895714	21.3822	21.3778
90	0	1	1	25.4375	19	53	12	44.9	25.8	0.13	14	15	1.79	0.1	3.56	0.99	0.17	199	2.3	151	58	1	0	0	0	0	68.2	27.59	8.668	83.24	-91.76	-80.84	-49.32	37.56	0.84717	1.74031	-2.97252	2.32323	1.8254	201.01	49.85	462.323	44.451	491.618	5.82353	1	0.394949	29.911	12.1003
91	0	0	1	24.974	9.8	124.3	70.8	49.5	32.1	3.8	36	27.7	3.18	0.15	5.45	1.8	0.16	197	3.46	155	60	0	1	1	2	1	139.2	105.4	14.17	88.94	-100.2	-87.69	-57.44	26.12	0.39823	1.54206	-3.55329	1.92222	1.73869	109.444	58.5	378.678	89.1	643.116	11.25	0	0.307556	57.9396	43.871
92	0	0	0	24.2439	17.7	52	12	42.7	18.3	8.2	44	22	2.32	0.19	4.4	1.2	0.31	167	2.84	156	59	1	0	1	0	1	91.61	82.53	15.12	81.01	-106.5	-90.95	-62.24	30.46	0.821154	2.33333	-2.80584	2.36667	1.82051	139.167	48.7	395.233	51.24	437.415	3.87097	1	0.733667	37.6438	33.9127
93	1	0	1	22.3771	7.1	64	16	39.2	26.7	1.09	8.4	14	2.52	2.29	6.37	1.73	0.31	285	4.19	152	51.7	0	1	1	2	1	81.73	56.13	7.369	63.52	-107.2	-84.96	-51.95	34.57	0.6125	1.46816	-2.77017	2.42197	1.92202	164.74	47.85	690.26	67.816	362.178	5.58065	0	0.750809	35.3748	24.2945
94	1	0	0	23.4236	10.9	36.7	11.3	42.5	28.1	1.2	13.5	15.6	2.41	0.19	6.85	1.27	0.45	190	5.02	164	63	1	0	1	0	1	109.9	42.55	5.356	71.48	-112.5	-93.21	-49.46	34.07	1.15804	1.51246	-2.9278	3.95276	2.74317	149.606	48.85	751.024	53.975	251.85	2.82222	1	1.77874	40.8611	15.8202
95	1	0	1	25.3902	7.9	72	18	39.1	32.7	1.96	16	16	3.16	0.96	7.76	2.07	0.41	219	5.08	155	61	0	1	1	2	0	129.6	61.71	15.51	85.1	-104.9	-89.08	-61.36	32.24	0.543056	1.19572	-2.73107	2.45411	1.89552	105.797	49.45	537.449	80.937	404.529	5.04878	0	1.00618	53.9438	25.6857
96	0	0	0	20.7148	13.6	58	23	39.7	31	10.26	11.6	17	4.24	0.6	7.18	1.51	0.58	372	4.93	162.5	54.7	1	0	1	0	1	88.19	21.07	9.103	90.59	-94.59	-74.07	-48.82	35.22	0.684483	1.28065	-2.62636	3.2649	2.19111	246.358	47.25	1214.54	59.947	251.884	2.60345	0	1.89364	33.3974	7.97917
97	0	1	1	26.0562	12.5	85	12.1	44.9	24.2	0.6	17	18	2.26	0.11	4.9	1	0.28	286	3.51	155	62.6	1	0	1	0	0	70.97	41.16	10.32	89.29	-95.57	-77.66	-54.31	32.62	0.528235	1.85537	-3.09254	3.51	2.52518	286	49.9	1003.86	44.9	333.311	3.57143	1	0.9828	29.5401	17.1322
98	0	0	0	21.4844	11.6	49	13	42.3	24.9	0	20	18	2.33	0.09	7.66	2.21	0.57	241	4.45	160	55	1	0	1	0	0	74.61	71.14	6.346	84.25	-94.85	-80.87	-45.27	30.1	0.863265	1.6988	-2.89296	2.01357	1.38629	109.05	53.35	485.271	93.483	451.331	3.87719	0	1.14774	29.1445	27.7891
99	0	0	1	25.5983	12.2	66	37	40.4	29.2	1.46	43	38	2.17	0.4	5.96	1.8	0.26	251	3.75	155	61.5	1	1	1	1	1	103.3	141.4	11.53	89.1	-97.18	-90.42	-55.23	31.65	0.612121	1.38356	-2.717	2.08333	1.69683	139.444	49.4	522.917	72.72	496.403	6.92308	0	0.541667	42.9969	58.8554
100	0	0	1	21.9076	10.3	51	11	45.7	33.7	0.28	18	21	3.75	0.6	7.14	2.08	0.38	216	4.59	157	54	1	0	1	0	0	82.74	36.76	7.118	94.18	-102.5	-77.76	-57.28	39.62	0.896078	1.35608	-3.21603	2.20673	1.8	103.846	56.1	476.654	95.056	453.692	5.47368	0	0.838558	33.5673	14.9134
101	0	0	1	25.711	12	54	12	39.2	24.6	0.77	14	16	2.38	1.03	7.61	1.79	0.39	376	5.34	159	65	1	0	0	0	1	102	33	7.658	91.81	-94.09	-81.13	-53.93	39.14	0.725926	1.5935	-2.61974	2.98324	2.35242	210.056	48.15	1121.7	70.168	337.845	4.58974	0	1.16346	40.3465	13.0533
102	0	0	0	22.0317	15.1	47	17	41.7	26.1	0.42	12	18	1.39	0.28	5.37	2.16	0.28	222	2.87	158	55	1	0	0	0	1	47.53	24.15	4.074	81.91	-84.13	-68.26	-43.1	44.28	0.887234	1.5977	-2.76638	1.3287	1.148	102.778	52.5	294.972	90.072	691.443	7.71429	0	0.372037	19.0394	9.67393
103	1	0	0	23.5556	11	55	8	43	31.2	0.77	15	17	2.93	0.46	5.78	2.01	0.26	274	3.39	150	53	1	1	1	1	0	74.7	31.33	11.27	79.46	-96.77	-81.22	-57.78	37.17	0.781818	1.37821	-2.96768	1.68657	1.41841	136.318	53.05	462.119	86.43	600.562	7.73077	0	0.438507	33.2	13.9244
104	0	1	1	23.2258	27.4	91	17	39.5	26	2.36	18	23	2.98	0.36	5.32	1.09	0.31	122	3.68	155	55.8	1	1	0	1	1	109.8	114.1	11.41	68.81	-102.2	-91.17	-53.38	27.36	0.434066	1.51923	-2.40858	3.37615	2.2439	111.927	44.95	411.89	43.055	271.736	3.51613	1	1.04661	45.7024	47.4922
105	1	1	1	28.6726	17.5	62	9	41.7	33.2	0.36	17	18	2.78	0.26	6.22	1.76	0.36	278	4.06	154	68	0	1	1	2	0	157	133.8	23.41	85.75	-100	-88.24	-52.71	19.41	0.672581	1.25602	-2.72409	2.30682	1.87963	157.955	50.5	641.295	73.392	518.311	4.88889	0	0.830455	66.2	56.4176
106	1	0	1	24.0344	17.1	60	39	48.2	32.4	5.8	31	29	2.92	0.34	5.31	1.3	0.23	214	3.75	154	57	1	1	1	1	0	151.2	101.8	13.46	88	-101.1	-87.31	-53.29	24.12	0.803333	1.48765	-3.28322	2.88462	2.40385	164.615	54.7	617.308	62.66	401.599	5.65217	1	0.663462	63.7544	42.9246
107	1	0	0	20.0777	7.5	60	6	49	35.2	0.62	20	33	2.36	0.47	5.06	2.08	0.19	238	2.7	153	47	1	0	1	0	1	42.22	21.45	4.472	68.25	-94.46	-70.51	-44.83	44.91	0.816667	1.39205	-3.58746	1.29808	1.14407	114.423	59.4	308.942	101.92	757.898	10.9474	0	0.246635	18.0358	9.16314
108	1	0	1	19.8413	8.9	49	13	38.5	27.6	0.29	77	86	2.98	1.21	4.31	1.34	0.27	169	2.58	168	56	0	1	0	2	1	56.27	18.77	10.51	63.67	-92.31	-74.81	-46.45	23.16	0.785714	1.39493	-2.6459	1.92537	1.49133	126.119	45.2	325.388	51.59	396.748	4.96296	1	0.519851	19.9369	6.65037
109	0	0	1	23.1426	19.9	82	16	42.2	32	1.52	28	26	2.48	0.78	5.31	1.74	0.34	208	3.11	155	55.6	1	0	0	0	0	103.7	83.03	5.585	68	-99.25	-86.25	-46.21	29.67	0.514634	1.31875	-2.72976	1.78736	1.41364	119.54	50.9	371.77	73.428	546.403	5.11765	0	0.607701	43.1634	34.5598
110	1	0	1	24.1965	9.3	67	8	39.6	34.3	0.03	17	32	2.47	0.74	3.72	1.89	0.31	220	1.4	148	53	0	1	1	2	0	47.06	22.14	7.064	70.65	-83.27	-72.99	-45.84	42.97	0.591045	1.15452	-2.7268	0.740741	0.603448	116.402	49.05	162.963	74.844	1293.54	6.09677	0	0.22963	21.4847	10.1077
111	1	0	1	24.9395	11.6	62	6	43	25.9	0.36	13	18	1.92	29.66	6.35	1.87	0.29	254	4.12	152.5	58	0	1	1	2	0	113.3	58.81	9.489	91.42	-95.55	-79.33	-47.5	34.03	0.693548	1.66023	-2.95246	2.20321	1.84753	135.829	52.35	559.615	80.41	486.745	6.44828	0	0.63893	48.7181	25.2878
112	0	0	1	20.4294	14.8	74	19	47.7	31	53.43	18	24	5.47	0.55	7.86	1.78	0.32	231	5.71	158	51	1	0	0	0	0	48.31	25.5	4.595	47.53	-95.61	-73.57	-49.29	34.41	0.644595	1.53871	-3.28213	3.20787	2.65581	129.775	56.6	741.017	84.906	303.779	5.5625	0	1.02652	19.3519	10.2147
113	0	1	1	27.2185	9.9	112	30	43.2	26.9	0.77	18	21	2.78	0.13	4.96	1.44	0.28	270	3.1	152.5	63.3	1	0	1	0	1	125.9	123.4	11.44	80.72	-100.3	-90.03	-53.85	29.54	0.385714	1.60595	-3.01488	2.15278	1.66667	187.5	50.4	581.25	62.208	546.196	5.14286	1	0.602778	54.136	53.061
114	1	0	0	21.3383	21.1	56	8	43.1	31.6	10.16	15	23	2.35	0.67	7.46	1.56	0.38	286	5.34	152	49.3	0	0	0	3	0	60.89	21.15	5.555	54.78	-100.8	-73.91	-52.06	39.45	0.769643	1.36392	-2.78947	3.42308	2.51887	183.333	50.9	979	67.236	268.671	4.10526	0	1.30077	26.3547	9.15426
115	1	0	1	22.1072	15.3	59	1	40.3	29.5	0.11	9	16	2.73	0.47	5.22	1.4	0.18	244	3.55	156	53.8	0	1	1	2	0	54.93	19.34	4.417	71.12	-87.98	-71.24	-42.27	40.66	0.683051	1.3661	-2.6436	2.53571	2.12575	174.286	47.3	618.714	56.42	351.348	7.77778	1	0.456429	22.5715	7.94707
116	0	0	0	24.8059	17	60	18	44.4	32.3	8.72	24	23	4.23	0.37	10.49	2.14	0.98	258	7.35	156.3	60.6	0	1	0	2	1	70.99	37.07	9.059	81.39	-92.08	-77	-47.52	28.15	0.74	1.37461	-2.9619	3.43458	2.34076	120.561	55.1	886.121	95.016	320.674	2.18367	1	3.36589	29.0589	15.1742
117	1	0	0	28.9062	13.7	47	25	45	27.2	1.58	52	27	2.74	0.18	7.4	2.19	0.25	201	4.82	160	74	1	1	1	1	0	162.3	56.74	11.28	113.3	-103	-83.53	-54.58	34.15	0.957447	1.65441	-3.07476	2.20091	1.86822	91.7808	55.95	442.384	98.55	591.019	8.76	0	0.550228	63.3984	22.1641
118	0	0	0	25.8065	10.9	109	14	43.3	26.7	1.05	10	47	2.82	0.3	6.85	1.85	0.31	269	4.66	155	62	1	0	0	0	1	92.83	70.61	4.888	96.8	-94.72	-80.79	-41.7	34.05	0.397248	1.62172	-2.9958	2.51892	2.12785	145.405	52.55	677.589	80.105	443.611	5.96774	0	0.780865	38.6389	29.3902
119	0	0	1	21.7555	9.2	66.2	9	46.2	35.3	0.8	9.4	17.6	1.94	0.41	3.69	1.08	0.24	209	2.33	159	55	0	0	1	3	0	79.26	51.4	9.855	71.27	-91.52	-81.04	-52.42	33.41	0.697885	1.30878	-3.2909	2.15741	1.71324	193.519	51.6	450.898	49.896	465.884	4.5	1	0.517778	31.3516	20.3315
120	0	0	0	28	11.6	78	17	45.8	32.3	1.05	23	78	3.62	0.27	14.93	2.99	0.59	413	11.27	150	63	0	0	0	3	1	193	83.52	6.525	84.81	-101.2	-83.98	-47.6	31.09	0.587179	1.41796	-3.19046	3.76923	3.07923	138.127	60.75	1556.69	136.942	340.229	5.0678	0	2.22385	85.7778	37.12
121	0	0	0	19.7904	17.4	52	12	42	28.2	23.29	10	15	2.68	0.11	4.65	1.94	0.25	223	2.39	159.9	50.6	0	1	1	2	0	104.2	111.8	6.501	90.2	-98.54	-91.84	-53.04	37.23	0.807692	1.48936	-2.75124	1.23196	1.05752	114.948	51.7	274.727	81.48	674.694	7.76	0	0.30799	40.7541	43.7265
122	0	0	0	23.0523	27.5	43.5	11.5	41.3	25.2	1.6	8.7	13	2.07	0.25	3.19	0.92	0.01	184	2.23	156	56.1	1	0	1	0	0	92.48	80.8	11.15	68.05	-109.7	-93.09	-58.62	28.94	0.949425	1.63889	-2.56054	2.42391	2.32292	200	45.9	446	37.996	392.778	92	1	0.0242391	38.0013	33.2018
123	1	0	0	27.3047	15.9	51	6	40.7	26.9	0	17	51	2.55	0.3	4.42	1.43	0.16	225	2.78	160	69.9	1	1	0	1	0	98.14	45.99	7.634	85.8	-94.92	-71.04	-49.07	37.06	0.798039	1.51301	-2.66658	1.94406	1.69512	157.343	47.85	437.413	58.201	571.64	8.9375	1	0.311049	38.3359	17.9648
124	1	0	1	24.0346	5.3	53	2	37.7	26.5	0.03	12	15	1.89	0.13	6.44	1.17	0.41	366	4.68	158	60	1	1	1	1	0	59.07	35.03	11.58	70.99	-86.22	-70.42	-49.41	25.44	0.711321	1.42264	-2.72648	4	2.65909	312.821	43.55	1464	44.109	226.526	2.85366	1	1.64	23.6621	14.0322
125	1	0	0	26.6389	9.8	79	23	41.6	27.8	2.58	6	9	3.15	0.42	7.7	1.52	0.46	358	5.5	155	64	1	1	1	1	0	94.61	71.98	14.54	78.1	-95.71	-79.08	-52.51	22.25	0.526582	1.4964	-2.88179	3.61842	2.5	235.526	49.2	1295.39	63.232	306.26	3.30435	0	1.66447	39.3798	29.9605
126	0	0	0	20.1205	3.3	65.4	14.7	44	26.6	10	5.7	12.6	3.77	0.32	5.68	1.69	0.31	232	3.63	153	47.1	1	0	1	0	1	57.29	8.669	3.795	56.14	-93.82	-62.35	-44.48	41.21	0.672783	1.65414	-3.39778	2.14793	1.77073	137.278	52.45	498.32	74.36	412.165	5.45161	0	0.665858	24.4735	3.70328
127	1	0	0	20.9644	19.1	87	82	42.7	33.7	1.95	53	48	3.78	0.5	5.7	1.89	0.28	254	3.41	159	53	1	0	1	0	1	83.45	49.3	7.858	78.76	-101.2	-81.13	-52.18	33.89	0.490805	1.26706	-2.78402	1.80423	1.48908	134.392	52.15	458.275	80.703	496.154	6.75	0	0.505185	33.009	19.5008
128	0	0	1	21.6311	11.2	94	19	44.8	27.3	0.39	22	19	2.57	0.46	5.69	1.89	0.2	254	3.49	158	54	1	0	1	0	1	80.83	80.2	8.351	68.28	-101.9	-85.78	-52.76	31.33	0.476596	1.64103	-3.11552	1.84656	1.58636	134.392	54.25	469.026	84.672	524.8	9.45	0	0.369312	32.3786	32.1263
129	1	0	1	27.7211	16.8	56	15	40.5	27.4	0.39	14	12	2.47	0.14	5.25	1.56	0.26	296	3.33	155	66.6	1	1	1	1	1	86.33	181.1	36.78	55.93	-94.18	-92.65	-63.38	15.17	0.723214	1.4781	-2.6338	2.13462	1.73438	189.744	48.3	631.846	63.18	525.952	6	0	0.555	35.9334	75.3798
130	1	0	0	23.7259	7.8	72	11	49.1	31.2	1.22	17	21	3.14	0.33	6.26	1.39	0.24	22	4.41	161	61.5	0	1	1	2	0	137.4	23.86	13.36	82.84	-100.9	-80.22	-60.97	33.13	0.681944	1.57372	-3.58472	3.17266	2.38378	15.8273	56.05	69.7986	68.249	367.182	5.79167	1	0.761439	53.0072	9.20489
131	0	0	0	24.8408	8.6	38.1	13	38.7	25.7	0.6	12.7	17.1	2.81	0.18	7.06	2.04	0.42	182	4.43	159	62.8	1	0	1	0	1	153.2	96.03	10.61	68.03	-99.21	-84.43	-53.87	22.87	1.01575	1.50584	-2.67273	2.17157	1.68441	89.2157	48.9	395.225	78.948	442.693	4.85714	0	0.912059	60.5989	37.985
132	1	0	1	26.8386	10.3	56	7	43.9	31.1	0.36	14	20	2.22	0.12	6	2.09	0.39	242	3.39	158	67	1	0	0	0	1	180.8	47.36	19.78	90.11	-102.6	-84.57	-65.52	33.19	0.783929	1.41158	-3.06303	1.62201	1.29885	115.789	54.35	392.526	91.751	726.393	5.35897	0	0.632584	72.4243	18.9713
133	0	0	1	22.719	12.1	87.3	17.3	41.7	31.7	2.2	22.5	20.6	2.34	0.85	5.66	2.18	0.38	222	2.92	157	56	1	0	1	0	0	94.01	63.73	8.975	89.41	-95.32	-77.9	-49.9	32.03	0.477663	1.31546	-2.82986	1.33945	1.06569	101.835	52.6	297.358	90.906	707.291	5.73684	0	0.508991	38.1395	25.855
134	0	0	1	27.2961	12.5	63.9	20	42.9	26.5	2	19.1	18.8	2.56	0.21	7.58	2.64	0.5	154	4.25	149	60.6	1	0	0	0	0	136.7	36.84	10.79	59.63	-106.7	-92.11	-55.28	28.66	0.671362	1.61887	-2.92254	1.60985	1.27628	58.3333	56.1	247.917	113.256	727.398	5.28	0	0.804924	61.5738	16.5938
135	0	0	1	25.9107	18.4	49	8	44.3	30.1	0.46	10	15	2.82	0.35	5.31	1.23	0.27	226	3.44	162	68	1	0	1	0	0	95.07	84.37	11.07	72.9	-96.55	-89.26	-58.19	31.78	0.904082	1.47176	-2.93072	2.79675	1.83957	183.74	50.45	632.065	54.489	410.421	4.55556	1	0.755122	36.2254	32.1483
136	0	0	1	27.4348	10.7	84	30	41.1	31.5	1.17	50	42	1.66	0.21	6.49	1.9	0.46	270	3.98	162	72	1	0	0	0	1	133.3	103.7	7.196	105.2	-91.44	-86.42	-45.42	37.4	0.489286	1.30476	-2.81411	2.09474	1.58566	142.105	50.6	565.579	78.09	538.288	4.13043	0	0.963579	50.7926	39.5138
137	1	1	0	26.358	12.3	60.9	11	44.6	33.8	0.4	10.7	15.4	1.86	0.38	6.71	1.37	0.33	361	4.98	158	65.8	0	0	1	3	0	94.35	58.14	3.528	79.96	-96.41	-81.85	-43.19	38.9	0.732348	1.31953	-3.07166	3.63504	2.87861	263.504	51.45	1312.25	61.102	323.398	4.15152	1	1.19956	37.7944	23.2895
138	1	0	1	25.6312	28.8	61	9	45	24.9	0.01	20	21	2.17	0.37	6.2	1.69	0.32	202	3.91	153	60	0	1	1	2	0	96.05	49.07	7.748	69.33	-94.09	-73.68	-49.04	31.5	0.737705	1.80723	-2.8618	2.31361	1.70742	119.527	53.45	467.349	76.05	498.529	5.28125	0	0.740355	41.0312	20.962
139	0	0	1	23.4375	12.2	59	10	42.4	29.5	0.42	26	24	2.43	0.14	5.3	1.18	0.46	176	3.6	160	60	0	0	0	3	1	96.05	54.75	5.202	98.81	-98.44	-80.81	-46.81	35.87	0.718644	1.43729	-2.887	3.05085	2.11765	149.153	48.3	536.949	50.032	325.729	2.56522	1	1.40339	37.5195	21.3867
140	0	0	1	25.2366	14.9	103	16	45.5	25.7	0.83	28	27	2.66	0.29	5.2	1.91	0.23	20	2.87	158.5	63.4	1	0	1	0	0	129.3	152.3	13.78	93.02	-100.1	-94.16	-59	31.74	0.441748	1.77043	-3.0932	1.50262	1.23176	10.4712	55.05	30.0524	86.905	764.176	8.30435	0	0.345602	51.4683	60.6236
141	1	0	1	21.9531	5.3	78.7	16.9	43.5	33.1	1	18.9	18.1	2.61	0.23	6.06	2.22	0.31	326	3.37	160	56.2	0	1	1	2	0	75.18	126.9	9.712	76.29	-92.81	-91.22	-57.18	36.59	0.552732	1.3142	-3.21948	1.51802	1.25279	146.847	54.6	494.874	96.57	629.084	7.16129	0	0.470586	29.3672	49.5703
142	0	0	1	24.6904	8.9	98.5	39.5	49.7	30.5	0.8	51.2	37.2	2.37	0.17	6.44	1.36	0.29	215	4.61	161	64	1	1	1	1	1	169.9	24.44	12.52	58.55	-101.3	-83.35	-60.71	25.14	0.504569	1.62951	-3.5979	3.38971	2.51913	158.088	56.5	728.787	67.592	362.012	4.68966	1	0.983015	65.5453	9.42865
143	0	0	0	26.0375	11.2	74	15	45.2	31.5	0.81	24	19	2.56	0.19	10.76	2.63	0.52	335	7.42	158	65	1	0	0	0	1	124.7	44.76	8.07	89.95	-94.65	-83.38	-46.25	30.83	0.610811	1.43492	-3.14952	2.82129	2.22156	127.376	58.35	945.133	118.876	417.147	5.05769	0	1.46707	49.9519	17.9298
144	0	0	0	23.533	12.1	69	22	44	33.8	2.3	23	20	2.95	0.38	7.53	1.89	0.48	404	4.86	161	61	1	0	1	0	1	103.8	96.02	11.67	60.81	-104.8	-98.03	-60.1	28.04	0.637681	1.30178	-3.02536	2.57143	1.82022	213.757	53.45	1038.86	83.16	402.677	3.9375	0	1.23429	40.0448	37.0433
145	0	0	0	23.0263	7.5	57.6	17.2	45.1	21.5	2.3	14.1	17.3	2.93	0.1	5.45	1.71	0.33	333	3.33	152	53.2	1	1	1	1	0	92.45	87.1	10.39	54.26	-101.7	-87.23	-54.98	33.31	0.782986	2.09767	-3.25596	1.94737	1.57075	194.737	53.65	648.474	77.121	533.277	5.18182	0	0.642632	40.0147	37.6991
146	1	0	0	27.7619	20.4	62	12	47.4	29.5	0.25	16	18	3.67	0.15	7.76	1.37	0.24	266	6.14	151	63.3	0	0	1	3	0	77.87	75.22	7.322	81.81	-92.11	-77.48	-56.15	41.87	0.764516	1.60678	-3.16464	4.48175	3.79012	194.161	54.25	1192.15	64.938	293.616	5.70833	1	1.07562	34.152	32.9898
147	1	1	0	22.1482	6.9	55	9.9	40.7	21.5	0.5	8.1	13.7	2.12	0.27	4.27	1.14	0.31	148	2.72	151	50.5	0	1	1	2	1	90.23	39.02	8.689	70.08	-96.52	-78.83	-52.52	27.55	0.74	1.89302	-2.90586	2.38596	1.75484	129.825	46.4	353.123	46.398	377.805	3.67742	1	0.739649	39.5728	17.1133
148	1	0	0	19.2894	17.7	54	11	38.3	25.1	0.2	6	15	2.18	0.12	5.32	1.7	0.3	302	3.19	161	50	0	1	0	2	1	31.56	18.7	4.156	64.36	-91.25	-59.04	-45.11	38.6	0.709259	1.5259	-2.43184	1.87647	1.49765	177.647	46.8	566.694	65.11	393.709	5.66667	0	0.562941	12.1755	7.21423
149	1	0	0	19.5312	7.7	49	9	43.7	28.9	0	17	20	2.46	0.22	5.23	1.66	0.26	165	3.21	160	50	1	0	1	0	0	61.69	24.18	6.587	49.18	-94.47	-72.14	-45.62	35.32	0.891837	1.51211	-3.12942	1.93373	1.58911	99.3976	52	319.066	72.542	441.382	6.38462	0	0.502771	24.0977	9.44531
150	0	1	1	19.8675	13.2	86.8	46.3	36.7	25.4	0.6	43.1	33	2.1	0.34	4.68	1.87	0.27	224	2.46	151	45.3	1	0	1	0	1	76.5	22.25	7.906	58.27	-96.28	-76.62	-50.34	28.39	0.422811	1.44488	-2.37992	1.31551	1.10811	119.786	46.05	294.674	68.629	554.264	6.92593	0	0.355187	33.5512	9.75834
151	1	0	1	25.6544	11.5	57	10	42.9	32.9	0.69	39.9	29	2.1	0.15	4.38	1.74	0.25	161	2.32	164	69	0	0	0	3	1	94.72	121.3	12.1	90.49	-100.1	-94.31	-59.1	34.66	0.752632	1.30395	-2.94644	1.33333	1.12621	92.5287	51.6	214.667	74.646	825.429	6.96	0	0.333333	35.2171	45.0996
152	1	0	1	21.4059	9.8	65.4	12.4	35.8	21.7	1.3	20	20.3	2.29	0.35	3.57	1.39	0.34	208	1.75	157.5	53.1	0	1	1	2	1	78.06	32.31	9.244	72.99	-96.9	-76.5	-51.94	28.24	0.547401	1.64977	-2.38879	1.25899	0.961538	149.64	42.75	261.871	49.762	608.686	4.08824	1	0.428058	31.4679	13.0249
153	1	0	0	22.7622	7.9	51	9	44.4	32.2	0.28	11	24	2.52	0.29	4.23	1.48	0.27	278	2.43	151	51.9	1	1	1	1	0	54.19	10.93	4.41	74.76	-89.99	-59.51	-42.68	36.61	0.870588	1.37888	-3.18157	1.64189	1.35	187.838	51.8	456.446	65.712	615.534	5.48148	1	0.443311	23.7665	4.79365
154	0	1	1	25.7885	9.1	87	18	40.5	32.9	14.32	14.7	23	5.27	1.3	8.26	2.34	0.64	324	5.1	142	52	0	0	1	3	0	121	111.5	26.05	70.46	-103.4	-96.76	-57.74	16.16	0.465517	1.231	-2.80953	2.17949	1.61392	138.462	52.2	706.154	94.77	479.212	3.65625	0	1.39487	60.0079	55.2966
155	0	0	1	27.8293	34.3	90	17	43.7	28.5	2.2	14	17	2.61	0.39	5.3	1.73	0.23	248	3.28	154	66	0	0	1	3	1	147.4	124.1	10.42	98.28	-100.5	-88.74	-53.12	28.78	0.485556	1.53333	-2.70121	1.89595	1.62376	143.353	52.35	470.197	75.601	641.44	7.52174	0	0.436069	62.1521	52.3275
156	1	0	1	26.7919	9.8	81.3	14.4	44.1	33.8	2.3	18.7	14	3.25	0.51	6.47	1.27	0.2	260	4.95	152	61.9	0	1	0	2	0	110.6	153.9	11.39	82.89	-99.06	-91.55	-50.8	25.72	0.542435	1.30473	-3.09429	3.89764	3.25658	204.724	50.45	1013.39	56.007	303.138	6.35	1	0.779528	47.8705	66.6118
157	1	0	0	20.202	7.7	51	6.6	43	30.1	0	12.7	14.8	1.68	0.12	4.05	1.25	0.15	236	2.49	165	55	1	1	0	1	1	58.82	23.05	4.74	68.34	-96.65	-70.27	-44.77	39.86	0.843137	1.42857	-3.06992	1.992	1.59615	188.8	49.25	470.112	53.75	436.088	8.33333	1	0.2988	21.6051	8.46648
158	0	0	0	20.5442	10.1	66	25	49.6	29.1	15.3	19	21	4.11	0.49	7.12	1.92	0.58	275	4.52	148	45	0	0	1	3	1	73.67	25.8	6.536	54.73	-95.45	-85.84	-47.04	40.96	0.751515	1.70447	-3.55315	2.35417	1.73846	143.229	59.2	647.396	95.232	432.846	3.31034	0	1.36542	33.6331	11.7787
159	0	1	0	26.6667	13.7	69	8	46.6	28	0.66	14	12	2.24	0.18	4.57	1.42	0.19	211	2.93	150	60	1	0	0	0	0	89.69	67.8	13.04	70.67	-90.01	-89.62	-51.13	30.02	0.675362	1.66429	-3.21076	2.06338	1.78659	148.592	53.7	435.373	66.172	602.248	7.47368	1	0.392042	39.8622	30.1333
160	0	0	1	20.1733	13	58	14	46.2	25.3	0.39	15	21	2.33	0.26	4.68	1.47	0.25	175	2.85	159	51	1	0	0	0	0	58.45	28.01	10.39	66.35	-100.5	-74.05	-53.82	31.3	0.796552	1.82609	-3.1918	1.93878	1.55738	119.048	53.55	339.286	67.914	480.718	5.88	1	0.484694	23.1201	11.0795
161	0	0	1	28.1479	4.7	60	11	40.3	28.9	0.04	19	25	2.78	0.22	7.32	1.98	0.4	299	4.39	146	60	1	0	0	0	1	119.9	140.7	11.95	92.14	-90.52	-87.8	-47.65	27.84	0.671667	1.39446	-2.98192	2.21717	1.49829	151.01	50.2	662.934	79.794	511.624	4.95	0	0.886869	56.2488	66.0068
162	0	1	1	25.5937	16.2	103	42	43.9	32.5	4.43	48	31	3.03	0.76	6.31	3.02	0.38	253	2.84	163	68	1	0	0	0	0	126.9	43.62	18.49	72.15	-96.5	-83.72	-59.33	29.65	0.426214	1.35077	-2.93322	0.940397	0.818444	83.7748	59	237.921	132.578	1194.78	7.94737	0	0.357351	47.7624	16.4176
163	1	0	1	24.4561	12.2	59	7	39.2	27.1	0.86	14	20	3.19	0.29	5.65	2.44	0.32	228	2.74	154	58	1	1	1	1	1	176.5	75.88	11.9	59.05	-101.8	-84.46	-52.65	25.97	0.664407	1.44649	-2.615	1.12295	0.941581	93.4426	51.4	256.033	95.648	853.713	7.625	0	0.359344	74.4223	31.9953
164	0	0	1	26.5239	11.5	68	37	41.5	26.9	0.28	17	12	2.8	1.16	8.89	2.01	0.52	327	5.98	144	55	0	0	1	3	0	98.09	103	6.966	85.67	-99.13	-87.54	-50.34	30.01	0.610294	1.54275	-2.82744	2.97512	2.05498	162.687	51.55	972.866	83.415	369.982	3.86538	0	1.54706	47.3042	49.6721
165	1	0	0	24.3479	13.4	53	13	42.9	28.3	0.53	8.4	15	2.36	0.43	5.19	2.63	0.27	209	2.16	146	51.9	0	1	0	2	0	106.5	57.14	5.434	80.32	-97.7	-73.63	-48.18	35.15	0.809434	1.5159	-2.90261	0.821293	0.712871	79.4677	56.05	171.65	112.827	1271.81	9.74074	0	0.221749	49.9625	26.8062
166	0	0	1	22.5215	20.3	146	84	46.5	32.2	0	49	58	2.01	0.16	4.43	0.87	0.23	113	3.08	149	50	1	0	1	0	1	79.79	70.46	11.91	67.79	-102.9	-82.33	-59.79	31.72	0.318493	1.4441	-3.08955	3.54023	2.28148	129.885	50.85	400.046	40.455	295.814	3.78261	1	0.814253	35.9398	31.7373
167	0	1	1	19.5312	21.8	66	18	49.8	33.7	15.26	14.7	26	2.47	0.22	4.59	1.55	0.26	180	2.55	160	50	1	1	1	1	0	39.97	9.169	4.767	54.06	-91.38	-59.76	-43.46	35.03	0.754545	1.47774	-3.34962	1.64516	1.25	116.129	57.55	296.129	77.19	591.222	5.96154	0	0.427742	15.6133	3.58164
168	0	0	1	22.6218	12.1	60.2	16.8	39.7	26.7	0.2	8	14.3	1.68	0.22	5.46	1.79	0.31	252	3.22	155.5	54.7	1	1	0	1	0	54.82	50.39	7.218	61.09	-91.33	-82.99	-49.26	34.65	0.659468	1.48689	-2.65986	1.79888	1.4375	140.782	48.65	453.318	71.063	499.246	5.77419	0	0.557654	22.6714	20.8393
169	0	0	0	22.8269	8.3	57	17	44	32	21.16	14	13	4.93	0.25	9.21	1.26	0.44	275	7.45	148	50	1	0	1	0	1	83.56	47.69	5.232	66.74	-96.04	-92.45	-45.95	34.83	0.77193	1.375	-3.13341	5.9127	4.23295	218.254	50.3	1625.99	55.44	169.869	2.86364	1	2.60159	38.1483	21.7723
170	1	0	1	21.9771	6.5	53	15	40.5	24.7	0	17	21	1.96	0.88	4.11	2.36	0.19	164	1.52	155	52.8	1	1	1	1	0	34.49	14.36	4.1	70.03	-90.96	-61.27	-40.69	38.97	0.764151	1.63968	-2.90598	0.644068	0.586873	69.4915	52.3	105.627	95.58	1381.96	12.4211	0	0.122373	14.3559	5.97711
171	0	0	1	25.5798	8.4	92	49.1	46.8	38.8	2	71.7	54.7	2.57	0.25	9.83	2.92	0.49	319	5.82	146.5	54.9	1	0	1	0	0	69.58	108.8	5.252	80.28	-97.71	-90.97	-52.98	42.01	0.508696	1.20619	-3.36798	1.99315	1.45137	109.247	61.4	635.815	136.656	600.624	5.95918	0	0.976644	32.4197	50.6937
172	1	0	1	27.3008	7.9	59.5	20.8	41	31.6	9.8	15.9	18.7	3.54	0.34	5.41	1.28	0.36	279	3.65	145	57.4	1	1	0	1	0	77.43	67.02	9.65	84.33	-109.2	-91	-57.24	30.33	0.689076	1.29747	-2.89257	2.85156	2.07386	217.969	47.4	795.586	52.48	392.534	3.55556	1	1.02656	36.8276	31.8763
173	1	0	0	22.6409	13.4	80	34	43.8	26.4	8.26	79	49	2.48	0.09	7.6	2.64	0.3	371	4.41	153	53	1	1	0	1	0	118.2	63.23	5.703	66.17	-103.1	-95.4	-55.04	39.17	0.5475	1.65909	-2.97911	1.67045	1.38245	140.53	57	619.739	115.632	593.653	8.8	0	0.501136	50.4934	27.011
174	0	0	0	21.1203	7.4	91	3	39	23.8	1.49	11	13	1.95	0.3	7.13	1.9	0.31	253	4.58	165	57.5	1	0	1	0	1	76.5	24.18	6.096	81.05	-98.12	-76.36	-51.71	42.92	0.428571	1.63866	-2.74131	2.41053	1.79608	133.158	48.5	609.863	74.1	341.706	6.12903	0	0.747263	28.0992	8.88154
175	0	0	1	26.7846	14.6	50	14	42.5	23.9	0.81	7	14	2.28	0.21	5.16	1.6	0.22	283	3.24	153	62.7	1	0	1	0	1	90.31	80.4	10.23	68.34	-98.01	-88.74	-51.86	39.25	0.85	1.77824	-2.84403	2.025	1.6875	176.875	50.5	573.075	68	562.145	7.27273	0	0.4455	38.5792	34.3458
176	1	0	0	23.3355	20.2	58	14	42.6	41.7	1.4	24	24	2.93	0.36	3.06	1.07	0.21	127	1.75	163	62	0	0	1	3	0	81.69	43.63	10.77	60.55	-96.48	-76.39	-51.13	34.95	0.734483	1.02158	-2.75947	1.63551	1.33588	118.692	47.95	207.71	45.582	607.816	5.09524	1	0.343458	30.7464	16.4214
177	1	0	1	23.1481	13.6	83	16	45.9	29.7	1.36	21	18	3.42	0.46	5.04	2.06	0.16	257	2.74	144	48	0	1	1	2	1	83.34	141.5	11.12	69.39	-98.29	-94.74	-58.66	32.16	0.553012	1.54545	-3.15336	1.3301	1.1913	124.757	56.2	341.835	94.554	798.814	12.875	0	0.212816	40.191	68.2388
178	1	0	1	25.7191	5.6	81.9	13.4	45.7	30.8	1.6	22.3	26	3.48	0.35	3.18	1.01	0.23	313	1.85	153.5	60.6	1	1	0	1	1	141.6	96.26	13.71	63.8	-111.6	-97.71	-62.52	25.98	0.557998	1.48377	-3.3907	1.83168	1.39098	309.901	50.75	573.317	46.157	641.685	4.3913	1	0.421287	60.0961	40.8535
179	1	0	0	23.1911	4.3	53	11	41.6	28.4	2.75	18	15	1.96	0.53	5.16	1.47	0.29	237	3.2	154	55	0	0	0	3	1	75.1	21.56	6.498	73.5	-97.65	-81	-49.26	44.45	0.784906	1.46479	-3.11791	2.17687	1.63265	161.224	48.95	515.918	61.152	443.182	5.06897	1	0.631293	31.6664	9.09091
180	0	0	1	32.0073	11.1	72	69	42.1	23.3	0.61	42	32	2.3	0.1	7.03	1.48	0.22	238	5.11	162	84	0	1	1	2	0	230.4	132.2	9.718	104.8	-102.8	-91.79	-48.98	27.01	0.584722	1.80687	-2.88859	3.4527	2.66146	160.811	49.5	821.743	62.308	390.276	6.72727	1	0.759595	87.7915	50.3734
181	1	0	0	22.4766	5.9	53.5	20.8	44.3	28.6	3.1	15.8	23.7	3.11	0.44	3.63	1.34	0.24	340	2.03	155	54	0	1	1	2	1	62.34	82.8	5.156	77.84	-92.85	-81.58	-46.79	39.73	0.828037	1.54895	-3.25674	1.51493	1.26875	253.731	51	515.075	59.362	657.269	5.58333	1	0.363582	25.948	34.4641
182	0	0	1	23.6244	12.9	58	15	44.6	32	0.5	21	22	2.93	0.51	6.63	1.27	0.29	56	5.01	162	62	1	0	1	0	0	87.49	29.97	7.19	69.73	-96.74	-74.78	-51.45	38.09	0.768966	1.39375	-3.05801	3.94488	3.09259	44.0945	50.95	220.913	56.642	267.093	4.37931	1	1.14402	33.3371	11.4198
183	1	1	1	20.6396	9.4	76	19	46.4	36.9	2.9	25.2	25	4.04	0.31	6.55	0.95	0.48	285	5.02	152.5	48	0	0	1	3	0	70.55	39.83	14.32	77.25	-98.62	-81.97	-55.65	27.27	0.610526	1.25745	-3.30174	5.28421	3.28105	300	51.15	1506	44.08	181.234	1.97917	1	2.53642	30.3359	17.1266
184	0	0	1	22.0317	11.5	56.7	12	46.2	28.6	2	12.4	15.3	2.82	0.63	6.34	2.04	0.43	353	3.73	158	55	1	0	0	0	0	71.59	34.61	5.245	68.15	-98.56	-72.47	-48.01	37.37	0.814815	1.61538	-3.22694	1.82843	1.42912	173.039	56.4	645.436	94.248	556.688	4.74419	0	0.786225	28.6773	13.864
185	0	0	0	21.3382	9.2	119	104	42	30.2	0	238	136	2.6	0.49	11.27	2.24	0.61	313	8.24	162	56	1	0	1	0	0	78.41	31.09	14.28	68.14	-94.8	-75.58	-58.17	36.03	0.352941	1.39073	-2.9339	3.67857	2.71947	139.732	53.2	1151.39	94.08	243.629	3.67213	0	2.24393	29.8773	11.8465
186	1	0	1	23.0518	23.5	90	16	48	28.6	2.24	26	26	2.61	0.19	9.79	2.38	0.61	309	6.62	164	62	0	1	1	2	1	87.9	60.64	6.664	93.47	-100.1	-89.09	-51.59	37.09	0.533333	1.67832	-3.1751	2.78151	2.08833	129.832	59.9	859.487	114.24	397.799	3.90164	0	1.69672	32.6814	22.5461
187	0	0	1	26.6667	21.8	79	17	45.1	26	2.43	14	18	3.21	0.21	5.2	1.2	0.29	271	3.61	150	60	0	0	0	3	1	152.9	74.51	15.73	72.04	-114.6	-92.24	-64	23.95	0.570886	1.73462	-2.95012	3.00833	2.27044	225.833	51.1	815.258	54.12	399.778	4.13793	1	0.872417	67.9556	33.1156
188	0	0	1	23.3681	6.3	70.8	9.9	40.1	26.6	0.7	10	17.1	2.75	0.18	4.61	1.34	0.29	146	2.89	157	57.6	1	0	0	0	0	82.11	53.17	8.721	54.54	-98.43	-80.79	-51.72	29.21	0.566384	1.50752	-2.88094	2.15672	1.68023	108.955	46.8	314.881	53.734	434.485	4.62069	1	0.625448	33.3117	21.5709
[truncated: 5 more columns]
