# Supplementary material for: Interpretable machine learning model using CT body composition combined with inflammatory and nutritional indicators to predict pathological complete response after neoadjuvant therapy in breast cancer: a retrospective study
Source: PeerJ. 2026 Mar 30;14:e21051. doi: 10.7717/peerj.21051 (PMC13045840; doi:10.7717/peerj.21051)
Supplement: Supplemental Information 4 [file peerj-14-21051-s004.zip]

Archive with 1 entries (1 files):
- Machine learning code.py
