# Supplementary material for: Interpretable machine learning model using CT body composition combined with inflammatory and nutritional indicators to predict pathological complete response after neoadjuvant therapy in breast cancer: a retrospective study
Source: PeerJ. 2026 Mar 30;14:e21051. doi: 10.7717/peerj.21051 (PMC13045840; doi:10.7717/peerj.21051)
Supplement: Supplemental Information 4 [file peerj-14-21051-s004.zip › Machine learning code.py]

import os
import random
import datetime
import pickle
import math
import pandas as pd
import numpy as np
import matplotlib

matplotlib.use('AGG')
import matplotlib.pyplot as plt

from sklearn.base import clone
from sklearn.preprocessing import StandardScaler
from sklearn.inspection import permutation_importance

from sklearn.model_selection import cross_val_predict
from sklearn.model_selection import cross_validate
from sklearn.model_selection import train_test_split as TTS
from sklearn.model_selection import KFold
from sklearn.model_selection import StratifiedKFold
from sklearn.model_selection import ShuffleSplit
from sklearn.model_selection import RandomizedSearchCV

from xgboost import XGBRegressor
from sklearn.linear_model import LassoCV, RidgeCV
from sklearn.linear_model import LogisticRegression, LogisticRegressionCV
from sklearn.linear_model import LinearRegression
from sklearn.ensemble import RandomForestRegressor
from sklearn.ensemble import AdaBoostRegressor
from sklearn.svm import LinearSVR
from sklearn.neighbors import KNeighborsRegressor

from sklearn.mixture import GaussianMixture
from sklearn.cluster import Birch
from sklearn.cluster import KMeans
from sklearn.cluster import AffinityPropagation
from sklearn.cluster import SpectralClustering
from sklearn.cluster import AgglomerativeClustering
###·ÖÀà
from lightgbm import LGBMClassifier##lightgbm
from xgboost import XGBClassifier##xgboost
from sklearn.tree import DecisionTreeClassifier
from sklearn.ensemble import RandomForestClassifier##RF
from sklearn.ensemble import AdaBoostClassifier##Adaboost
from sklearn.ensemble import BaggingClassifier
from sklearn.ensemble import ExtraTreesClassifier
from sklearn.neighbors import KNeighborsClassifier##K½üÁÚ
from sklearn.neural_network import MLPClassifier
from sklearn.naive_bayes import GaussianNB##¸ßË¹ÆÓËØ±´Ò¶Ë¹
from sklearn.naive_bayes import ComplementNB
from sklearn.svm import SVC

from sklearn.feature_selection import RFECV
from sklearn.decomposition import PCA
from AnalysisFunction.utils_ml.FeatrueSelect import mrmr_classif
from AnalysisFunction.utils_ml.FeatrueSelect import ReliefF

from sklearn.metrics import auc
from sklearn.metrics import silhouette_score, calinski_harabasz_score, mutual_info_score, v_measure_score, \
    normalized_mutual_info_score

from sklearn.metrics import brier_score_loss
from sklearn.calibration import CalibratedClassifierCV, calibration_curve

from sklearn.preprocessing import label_binarize

from xgboost import plot_importance
import AnalysisFunction.X_5_SmartPlot as x5
from AnalysisFunction.X_5_SmartPlot import plot_calibration_curve
from AnalysisFunction.X_5_SmartPlot import calculate_net_benefit
from AnalysisFunction.X_5_SmartPlot import plot_decision_curves
from AnalysisFunction.X_1_DataGovernance import data_standardization
from AnalysisFunction.X_1_DataGovernance import _analysis_dict
from AnalysisFunction.X_2_DataSmartStatistics import comprehensive_smart_analysis

from AnalysisFunction.utils_ml import filtering, dic2str, round_dec, save_fig
from AnalysisFunction.utils_ml import classification_metric_evaluate, regression_metric_evaluate
from AnalysisFunction.utils_ml import make_class_metrics_dict, make_regr_metrics_dict, multiclass_metric_evaluate
from AnalysisFunction.utils_ml import ci

from AnalysisFunction.utils_ml import GridSearcherCV, RandSearcherCV, GridSearcherSelf, RandSearcherSelf
from AnalysisFunction.utils_ml.params import RandDefaultRange
from AnalysisFunction.utils_ml.auc_delong import delong_roc_test

from functools import reduce

plt.rcParams['font.sans-serif'] = ['SimHei']  # ÓÃÀ´Õý³£ÏÔÊ¾ÖÐÎÄ±êÇ©
plt.rcParams['axes.unicode_minus'] = False  # ÓÃÀ´Õý³£ÏÔÊ¾¸ººÅ)

from matplotlib import rc

plt.rcParams['ps.useafm'] = True
rc('font', **{'family': 'sans-serif', 'sans-serif': ['FreeSans']})
plt.rcParams['pdf.fonttype'] = 42

###»úÆ÷Ñ§Ï°Ààº¯Êý
###»úÆ÷Ñ§Ï°Ààº¯Êý
def ML_Classfication(
        df,
        group,
        features,
        decimal_num=3,
        validation_ratio=0.15,
        scoring='roc_auc',
        method='KNeighborsClassifier',
        n_splits=10,
        explain=True,
        shapSet=2,
        explain_numvar=2,
        explain_sample=2,
        shap_catter=False,
        shap_catter_feas=[],
        searching=False,
        validationCurve=False,
        smooth=False,
        savePath=None,
        dpi=600,
        picFormat='jpeg',
        label='LABEL',
        trainSet=False,
        modelSave=True,
        trainLabel=0,
        randomState=1,
        resultType=0,
        **kwargs,
):
    """
        »úÆ÷Ñ§Ï°·ÖÀà·ÖÎö

        Input:
            df_input:DataFrame ÊäÈëµÄ´ý´¦ÀíÊý¾Ý
            group_name:str ·Ö×éÃû
            validation_ratio:float ²âÊÔ¼¯±ÈÀý
            scoring:str Ä¿±êÆÀ¼ÛÖ¸±ê
            method:str Ê¹ÓÃµÄ»úÆ÷Ñ§Ï°·ÖÀà·½·¨/Ä£ÐÍ
                        'LogisticRegression':LogisticRegression(**kwargs),
                        'XGBClassifier':XGBClassifier(**kwargs),
                        'RandomForestClassifier':RandomForestClassifier(**kwargs),
                        'SVC':SVC(**kwargs),
                        'KNeighborsClassifier':KNeighborsClassifier(**kwargs),
            n_splits:int ½»²æÑéÖ¤µÄ×Ó¼¯ÊýÄ¿
            explain:bool ÊÇ·ñ½øÐÐÄ£ÐÍ½âÊÍ
            explain_numvar:int ÐèÒª½âÊÍµÄ±äÁ¿Êý
            explain_sample:int ÐèÒªÀýÊÍµÄÑù±¾Êý
            searching:bool ÊÇ·ñ½øÐÐ×Ô¶¯Ñ°²Î£¬Ä¬ÈÏÎª·ñ
            savePath:str Í¼Æ¬´æ´¢Â·¾¶
            **kwargs:dict Ê¹ÓÃ»úÆ÷Ñ§Ï°·ÖÀà·½·¨µÄ²ÎÊý

        Return:
            df_dict: dataframe×Öµä£¬°üº¬£º
                    df_train_result: Ä£ÐÍÔÚÑµÁ·¼¯ÉÏµÄ±íÏÖ
                    df_test_result:  Ä£ÐÍÔÚ²âÊÔ¼¯ÉÏµÄ±íÏÖ
            str_result: ·ÖÎö½á¹û×ÛÊö
            plot_name_list: Í¼Æ¬ÎÄ¼þÃûÁÐ±í
    """
    name_dict = {
        'LogisticRegression': 'logistic',
        'XGBClassifier': 'XGBoost',
        'RandomForestClassifier': 'RandomForest',
        'LGBMClassifier': 'LightGBM',
        'SVC': 'SVM',
        'MLPClassifier': 'MLP',
        'GaussianNB': 'GNB',
        'ComplementNB': 'CNB',
        'AdaBoostClassifier': 'AdaBoost',

        'KNeighborsClassifier': 'KNN',
        'DecisionTreeClassifier': 'DecisionTree',
        'BaggingClassifier': 'Bagging',
    }
    colors = x5.CB91_Grad_BP
    str_time = str(datetime.datetime.now().hour) + str(datetime.datetime.now().minute) + str(
        datetime.datetime.now().second)
    random_number = random.randint(1, 100)
    str_time = str_time + str(random_number)

    list_name = [group]

    plot_name_dict_save = {}  ##´æ´¢Í¼Æ¬
    result_model_save = {}  ##Ä£ÐÍ´æ´¢
    resThreshold = 0  ##ÓÃÓÚ´æ´¢×îÖÕµÄãÐÖµ
    conf_dic_train, conf_dic_valid, conf_dic_test = {}, {}, {}
    df1=df
    if trainSet:
        df = df[features + [group] + [label]].dropna()
        for fea in features:
            if fea == label or label == group:
                return {'error': '±êÇ©ÁÐ²»ÄÜÔÚËùÔÚÄ£ÐÍÖÐ£¬ÇëÖØÐÂÑ¡ÔñÊý¾Ý»®·Ö±êÇ©ÁÐ£¡'}
    else:
        df = df[features + [group]].dropna()

    binary = True
    u = np.sort(np.unique(np.array(df[group])))
    if len(u) == 2 and set(u) != set([0, 1]):
        y_result = label_binarize(df[group], classes=[ii for ii in u])  # ½«±êÇ©¶þÖµ»¯
        y_result_pd = pd.DataFrame(y_result, columns=[group])
        df = pd.concat([df.drop(group, axis=1), y_result_pd], axis=1)
    elif len(u) > 2:
        if len(u) > 10:
            return {'error': 'ÔÝ²»ÔÊÐíÀà±ðÊýÄ¿´óÓÚ10µÄÇé¿ö¡£Çë¼ì²éÒò±äÁ¿È¡ÖµÇé¿ö¡£'}
        binary = False
        if scoring == 'roc_auc':
            scoring = scoring + '_ovo'
        else:
            scoring = scoring + '_macro'
        return {'error': 'ÔÝÊ±Ö»Ö§³Ö¶þ·ÖÀà¡£Çë¼ì²éÒò±äÁ¿È¡ÖµÇé¿ö¡£'}

    if trainSet:
        if isinstance(df[label][0], str):
            trainLabel = str(trainLabel)
        df = df[features + [group] + [label]].dropna()
        train_a = df[df[label] == trainLabel]
        test_a = df[df[label] != trainLabel]
        train_all = train_a.drop(label, axis=1)
        test_all = test_a.drop(label, axis=1)
        df = df.drop(label, axis=1)
        Xtrain = train_all.drop(group, axis=1)
        Ytrain = train_all.loc[:, list_name].squeeze(axis=1)
        Xtest = test_all.drop(group, axis=1)
        Ytest = test_all.loc[:, list_name].squeeze(axis=1)
    else:
        df = df[features + [group]].dropna()
        X = df.drop(group, axis=1)
        Y = df.loc[:, list_name].squeeze(axis=1)
        Xtrain, Xtest, Ytrain, Ytest = TTS(X, Y, test_size=validation_ratio, random_state=randomState, )

#####
    df1 = df1.drop(features + [group],axis=1)
    train=pd.concat([Xtrain,Ytrain],axis=1)
    test=pd.concat([Xtest,Ytest],axis=1)
    train[label] = list(map(lambda x: int(x), np.zeros(train.shape[0])))
    test[label] = list(map(lambda x: int(x), np.ones(test.shape[0])))
    res_df = pd.concat([train, test], axis=0)
    ress_df = pd.concat([df1,res_df],axis=1)
    ress_df.to_excel(r'G:\\1\\1_SL_Work\\chen1212_2.xlsx', index=False)

    df_dict = {}

    str_result = "²ÉÓÃ%s»úÆ÷Ñ§Ï°·½·¨½øÐÐ·ÖÀà£¬·ÖÀà±äÁ¿Îª%s£¬Ä£ÐÍÖÐµÄ±äÁ¿°üÀ¨" % (method, group)
    str_result += '¡¢'.join(features)

    if searching == True:
        if method == 'LGBMClassifier':
            searcher = GridSearcherCV('Classification', globals()[method]())
            clf = searcher(Xtrain, Ytrain);
            searcher.report()
        else:
            searcher = RandSearcherCV('Classification', globals()[method]())
            clf = searcher(Xtrain, Ytrain);
            searcher.report()
    elif searching == 'Handle':
        if (method == 'SVC'): kwargs['probability'] = True
        if (method == 'RandomForestClassifier' and kwargs['max_depth'] == 'None'):
            kwargs['max_depth'] = None
        if (method == 'MLPClassifier'):
            hls_vals = str(kwargs['hidden_layer_sizes']).split(',')
            hls_value = ()
            for hls_val in hls_vals:
                try:
                    if int(hls_val) >= 5 and int(hls_val) <= 200:
                        hls_value = hls_value + (int(hls_val),)
                    else:
                        return {'error': 'Çë°´ÕÕÒªÇóÖØÐÂÉèÖÃÒþ²Ø²ã¿í¶È£¡'}
                except:
                    return {'error': 'ÇëÖØÐÂÉèÉñ¾­ÍøÂçÄ£ÐÍÖÐµÄÒþ²Ø²ã¿í¶È£¡'}
            kwargs['hidden_layer_sizes'] = hls_value
        if (method == 'GaussianNB' and kwargs['priors'] == 'None'):
            kwargs['priors'] = None
        elif (method == 'GaussianNB'):
            pri_vals = str(kwargs['priors']).split(',')
            pri_value = ()
            pri_sum = 0.0
            for pri_val in pri_vals:
                try:
                    pri_sum = float(pri_val) + pri_sum
                    pri_value = pri_value + (float(pri_val),)
                except:
                    return {'error': 'ÇëÖØÐÂÉèÆÓËØ±´Ò¶Ë¹Ä£ÐÍÖÐµÄÏÈÑé¸ÅÂÊ£¡'}
            if len(pri_vals) == len(Y.unique()) and pri_sum == 1.0:
                kwargs['priors'] = pri_value
            else:
                return {'error': 'ÇëÖØÐÂÉèÆÓËØ±´Ò¶Ë¹Ä£ÐÍÖÐµÄÏÈÑé¸ÅÂÊ£¡'}
        clf = globals()[method](**kwargs).fit(Xtrain, Ytrain)
    elif searching == False:
        # if (method == 'SVC'): kwargs['probability'] = True
        if method == 'SVC':
            kwargs['probability'] = True
        elif method == 'MLPClassifier':
            kwargs['hidden_layer_sizes'] = (20, 10)
            kwargs['max_iter'] = 20
        elif method == 'RandomForestClassifier':
            kwargs['n_estimators'] = 20
        clf = globals()[method](**kwargs).fit(Xtrain, Ytrain)

    str_result += "\nÄ£ÐÍ²ÎÊýÎª:\n%s" % dic2str(clf.get_params(), clf.__class__.__name__)
    str_result += "\nÊý¾Ý¼¯Ñù±¾Êý×Ü¼ÆN=%dÀý£¬Ó¦±äÁ¿ÖÐ°üº¬µÄÀà±ðÐÅÏ¢Îª£º\n" % (df.shape[0])
    group_labels = df[group].unique()
    group_labels.sort()
    for label in group_labels:
        n = sum(df[group] == label)
        str_result += "\t Àà±ð(" + str(label) + ")£ºN=" + str(n) + "Àý\n"

    plot_name_list = x5.plot_learning_curve(
        clf,
        Xtrain,
        Ytrain,
        cv=n_splits,
        scoring=scoring,
        path=savePath,
        dpi=dpi,
        picFormat=picFormat,
    )
    plot_name_dict_save['Ñ§Ï°ÇúÏß'] = plot_name_list[1]
    plot_name_list.pop(len(plot_name_list) - 1)
    ###»­Ð£×¼ÇúÏß
    calibration_curve_name, _ = plot_calibration_curve(clf, Xtrain, Xtest, Ytrain, Ytest, name=method, path=savePath,
                                                       smooth=smooth,
                                                       picFormat=picFormat, dpi=dpi, )
    plot_name_list.append(calibration_curve_name[0])
    plot_name_dict_save['Ð£×¼ÇúÏß'] = calibration_curve_name[1]
    if binary:
        fig = plt.figure(figsize=(4, 4), dpi=dpi)
        # »­¶Ô½ÇÏß
        plt.plot(
            [0, 1], [0, 1],
            linestyle='--',
            lw=1, color='r',
            alpha=0.8,
        )
        plt.grid(which='major', axis='both', linestyle='-.', alpha=0.08, color='grey')

    best_auc = 0.0
    tprs_train, tprs_valid = [], []
    fpr_train_alls, tpr_train_alls = [], []
    mean_fpr = np.linspace(0, 1, 100)
    list_evaluate_dic_train = make_class_metrics_dict()
    list_evaluate_dic_valid = make_class_metrics_dict()
    # KF = KFold(n_splits=n_splits, random_state=randomState,shuffle=True)##StratifiedKFold
    KF = StratifiedKFold(n_splits=n_splits, random_state=randomState, shuffle=True)
    for i, (train_index, valid_index) in enumerate(KF.split(Xtrain, Ytrain)):
        # »®·ÖÑµÁ·¼¯ºÍÑéÖ¤¼¯
        X_train, X_valid = Xtrain.iloc[train_index], Xtrain.iloc[valid_index]
        Y_train, Y_valid = Ytrain.iloc[train_index], Ytrain.iloc[valid_index]

        # ½¨Á¢Ä£ÐÍ(Ä£ÐÍÒÑ¾­¶¨Òå)²¢ÑµÁ·
        model = clone(clf).fit(X_train, Y_train)

        # ÀûÓÃclassification_metric_evaluateº¯Êý»ñÈ¡ÔÚÑéÖ¤¼¯µÄÔ¤²âÖµ
        fpr_train, tpr_train, metric_dic_train, _ = classification_metric_evaluate(model, X_train, Y_train, binary)
        fpr_valid, tpr_valid, metric_dic_valid, _ = classification_metric_evaluate(model, X_valid, Y_valid, binary,
                                                                                   Threshold=metric_dic_train['cutoff'])
        metric_dic_valid.update({'cutoff': metric_dic_train['cutoff']})

        # model selection using validation set
        if metric_dic_valid['AUC'] > best_auc:
            clf = model
            resThreshold = metric_dic_train['cutoff']

        # ¼ÆËãËùÓÐÆÀ¼ÛÖ¸±ê
        for key in list_evaluate_dic_train.keys():
            list_evaluate_dic_train[key].append(metric_dic_train[key])
            list_evaluate_dic_valid[key].append(metric_dic_valid[key])

        if binary:
            # interp:²åÖµ °Ñ½á¹ûÌí¼Óµ½tprsÁÐ±íÖÐ
            tprs_valid.append(np.interp(mean_fpr, fpr_valid, tpr_valid))
            tprs_valid[-1][0] = 0.0

            # »­Í¼, Ö»ÐèÒªplt.plot(fpr,tpr), ±äÁ¿roc_aucÖ»ÊÇ¼ÇÂ¼aucµÄÖµ, Í¨¹ýauc()º¯Êý¼ÆËã³öÀ´
            if validationCurve:
                plt.plot(
                    fpr_valid, tpr_valid,
                    lw=1, alpha=0.4,
                    label='ROC fold %4d (auc=%0.3f 95%%CI (%0.3f-%0.3f))' % (
                    i + 1, metric_dic_valid['AUC'], metric_dic_valid['AUC_L'], metric_dic_valid['AUC_U']),
                )

            ##ÑµÁ·¼¯ROC
            fpr_train_alls.append(fpr_train)
            tpr_train_alls.append(tpr_train)
            tprs_train.append(np.interp(mean_fpr, fpr_train, tpr_train))
            tprs_train[-1][0] = 0.0

    if modelSave:
        import pickle
        modelfile = open(savePath + method + str_time + '.pkl', 'wb')
        pickle.dump(clf, modelfile)
        modelfile.close()
        result_model_save['modelFile'] = method + str_time + '.pkl'
        result_model_save['modelFeature'] = features

    if binary:
        mean_tpr_valid = np.mean(tprs_valid, axis=0)
        mean_tpr_valid[-1] = 1.0
        mean_auc = auc(mean_fpr, mean_tpr_valid)  # ¼ÆËãÆ½¾ùAUCÖµ
        aucs_lower, aucs_upper = ci(list_evaluate_dic_valid['AUC'])
        plt.plot(
            mean_fpr, mean_tpr_valid,
            color='b',
            lw=2, alpha=0.8,
            label=r'Mean (validation) ROC (auc=%0.3f 95%%CI (%0.3f-%0.3f))' % (
            mean_auc, np.mean(list_evaluate_dic_valid['AUC_L']), np.mean(list_evaluate_dic_valid['AUC_U'])),
            # label = r'Mean ROC (auc=%0.3f 0.95CI(%0.3f-%0.3f)' % (mean_auc, aucs_lower, aucs_upper),
        )

    mean_dic_train, stdv_dic_train = {}, {}
    mean_dic_valid, stdv_dic_valid = {}, {}
    for key in list_evaluate_dic_valid.keys():
        mean_dic_train[key] = np.mean(list_evaluate_dic_train[key])
        mean_dic_valid[key] = np.mean(list_evaluate_dic_valid[key])
        if resultType == 0:  ##SD
            stdv_dic_train[key] = np.std(list_evaluate_dic_train[key], axis=0)
            stdv_dic_valid[key] = np.std(list_evaluate_dic_valid[key], axis=0)
        elif resultType == 1:  ##CI
            conf_dic_train[key] = list(ci(list_evaluate_dic_train[key]))
            conf_dic_valid[key] = list(ci(list_evaluate_dic_valid[key]))
    # if resultType == 0:  ##SD
    #    df_train_result = pd.DataFrame([mean_dic_train, stdv_dic_train], index=['Mean', 'SD'])
    #    df_train_result = df_train_result.applymap(lambda x: round_dec(x, d=decimal_num))
    #    df_valid_result = pd.DataFrame([mean_dic_valid, stdv_dic_valid], index=['Mean', 'SD'])
    #    df_valid_result = df_valid_result.applymap(lambda x: round_dec(x, d=decimal_num))

    fpr_test, tpr_test, metric_dic_test, df_test_result = classification_metric_evaluate(clf, Xtest, Ytest, binary,
                                                                                         Threshold=resThreshold)
    metric_dic_test.update({'cutoff': resThreshold})

    # plt.plot(
    #    fpr_test, tpr_test,
    #    lw=1.5, alpha=0.6,
    #    label='Test Set ROC (auc=%0.3f) ' % metric_dic_test['AUC'],
    # )
    plt.xlim([-0.02, 1.02])
    plt.ylim([-0.02, 1.02])
    plt.xlabel('1-Specificity')
    plt.ylabel('Sensitivity')
    plt.title('Validation ROC')
    plt.legend(loc='lower right', fontsize=5)
    if savePath is not None:
        plot_name_list.append(save_fig(savePath, 'ROC_curve', 'png', fig, str_time=str_time))
        plot_name_dict_save['ÑéÖ¤¼¯ROCÇúÏß'] = save_fig(savePath, 'ROC_curve', picFormat, fig, str_time=str_time)
    plt.close()

    ##»­ÑµÁ·¼¯ROC
    if binary:
        fig = plt.figure(figsize=(4, 4), dpi=dpi)
        # »­¶Ô½ÇÏß
        plt.plot(
            [0, 1], [0, 1],
            linestyle='--',
            lw=1, color='r',
            alpha=0.8,
        )
        plt.grid(which='major', axis='both', linestyle='-.', alpha=0.08, color='grey')

        if validationCurve:
            for i in range(len(tpr_train_alls)):
                plt.plot(
                    fpr_train_alls[i], tpr_train_alls[i],
                    lw=1, alpha=0.4,
                    label='ROC fold %4d (auc=%0.3f 95%%CI (%0.3f-%0.3f)) ' % (
                    i + 1, list_evaluate_dic_train['AUC'][i], list_evaluate_dic_train['AUC_L'][i],
                    list_evaluate_dic_train['AUC_U'][i]),
                )

        mean_tpr_train = np.mean(tprs_train, axis=0)
        mean_tpr_train[-1] = 1.0
        mean_auc_train = auc(mean_fpr, mean_tpr_train)  # ¼ÆËãÆ½¾ùAUCÖµ
        plt.plot(
            mean_fpr, mean_tpr_train,
            color='b',
            lw=1.8, alpha=0.7,
            label=r'Mean (train) ROC (auc=%0.3f 95%%CI (%0.3f-%0.3f))' % (
            mean_auc_train, np.mean(list_evaluate_dic_train['AUC_L']), np.mean(list_evaluate_dic_train['AUC_U'])),
            # label = r'Mean ROC (auc=%0.3f 0.95CI(%0.3f-%0.3f)' % (mean_auc, aucs_lower, aucs_upper),
        )
        plt.xlim([-0.02, 1.02])
        plt.ylim([-0.02, 1.02])
        plt.xlabel('1-Specificity')
        plt.ylabel('Sensitivity')
        plt.title('Train ROC')
        plt.legend(loc='lower right', fontsize=5)
        if savePath is not None:
            plot_name_list.append(save_fig(savePath, 'ROC_curve_train', 'png', fig, str_time=str_time))
            plot_name_dict_save['ÑµÁ·¼¯ROCÇúÏß'] = save_fig(savePath, 'ROC_curve_train', picFormat, fig, str_time=str_time)
        plt.close()

        plot_name_list.reverse()  ###ËùÓÐÍ¼Æ¬µ¹ÖÃ

        ###»­²âÊÔ¼¯ROC
        fig = plt.figure(figsize=(4, 4), dpi=dpi)
        # »­¶Ô½ÇÏß
        plt.plot(
            [0, 1], [0, 1],
            linestyle='--',
            lw=1, color='r',
            alpha=0.8,
        )
        plt.grid(which='major', axis='both', linestyle='-.', alpha=0.08, color='grey')
        if smooth:
            from scipy.interpolate import interp1d
            tpr_test_unique, tpr_test_index = np.unique(fpr_test, return_index=True)
            fpr_test_new = np.linspace(min(fpr_test), max(fpr_test), len(fpr_test))
            f = interp1d(tpr_test_unique, tpr_test[tpr_test_index], kind='linear')  ##cubic
            tpr_test_new = f(fpr_test_new)
        else:
            fpr_test_new = fpr_test
            tpr_test_new = tpr_test
        plt.plot(
            fpr_test_new, tpr_test_new,
            lw=1.5, alpha=0.6, color='b',
            label='Test Set ROC (auc=%0.3f 95%%CI (%0.3f-%0.3f)) ' % (
            metric_dic_test['AUC'], metric_dic_test['AUC_L'], metric_dic_test['AUC_U']),
        )
        plt.xlim([-0.02, 1.02])
        plt.ylim([-0.02, 1.02])
        plt.xlabel('1-Specificity')
        plt.ylabel('Sensitivity')
        plt.title('Test ROC')
        plt.legend(loc='lower right', fontsize=5)
        if savePath is not None:
            plot_name_list.append(save_fig(savePath, 'ROC_curve_test', 'png', fig, str_time=str_time))
            plot_name_dict_save['²âÊÔ¼¯ROCÇúÏß'] = save_fig(savePath, 'ROC_curve_test', picFormat, fig, str_time=str_time)
        plt.close()

    # df_test_result = df_test_result.applymap(lambda x: round_dec(x, d=decimal_num))

    if trainSet:
        df_count_c = Xtest.shape[0]
        df_count_r = (Xtest.shape[0] / df.shape[0]) * 100
    else:
        df_count_c = df.shape[0] * validation_ratio
        df_count_r = validation_ratio * 100
    diff, ratio = 0, 0
    if resultType == 1:  ##CI
        str_result += "ÆäÖÐÔÚ×ÜÌåÑù±¾ÖÐËæ»ú³éÈ¡²âÊÔ¼¯N=%dÀý(%3.2f%%)£¬Ê£ÓàÑù±¾×÷ÎªÑµÁ·¼¯½øÐÐ%dÕÛ½»²æÑéÖ¤£¬²¢ÔÚÑéÖ¤¼¯ÖÐµÃµ½AUC=%5.4f(%5.4f-%5.4f)¡£\n×îÖÕÄ£ÐÍÔÚ²âÊÔ¼¯ÖÐµÄAUC=%5.4f£¬×¼È·¶È=%5.4f¡£\n" % (
            df_count_c,
            df_count_r,
            n_splits,
            mean_dic_valid['AUC'],
            mean_dic_valid['AUC_L'],
            mean_dic_valid['AUC_U'],
            df_test_result['AUC'].values[0],
            df_test_result['×¼È·¶È'].values[0]
        )
        diff = mean_dic_valid['AUC'] - float(df_test_result.loc['Mean', 'AUC'])
        ratio = diff / float(df_test_result.loc['Mean', 'AUC'])
    elif resultType == 0:  ##SD
        str_result += "ÆäÖÐÔÚ×ÜÌåÑù±¾ÖÐËæ»ú³éÈ¡²âÊÔ¼¯N=%dÀý(%3.2f%%)£¬Ê£ÓàÑù±¾×÷ÎªÑµÁ·¼¯½øÐÐ%dÕÛ½»²æÑéÖ¤£¬²¢ÔÚÑéÖ¤¼¯ÖÐµÃµ½AUC=%5.4f¡À%5.4f¡£\n×îÖÕÄ£ÐÍÔÚ²âÊÔ¼¯ÖÐµÄAUC=%5.4f£¬×¼È·¶È=%5.4f¡£\n" % (
            df_count_c,
            df_count_r,
            n_splits,
            mean_dic_valid['AUC'],
            stdv_dic_valid['AUC'],
            df_test_result['AUC'].values[0],
            df_test_result['×¼È·¶È'].values[0]
        )
        diff = float(stdv_dic_valid['AUC']) - float(df_test_result.loc['Mean', 'AUC'])
        ratio = diff / float(df_test_result.loc['Mean', 'AUC'])

    if (not np.isnan(float(diff)) and diff > 0 and (ratio > 0.1)):
        str_result += '×¢Òâµ½AUCÖ¸±êÏÂÑéÖ¤¼¯±íÏÖ³¬³ö²âÊÔ¼¯{}£¬Ô¼{}%£¬¿ÉÄÜ´æÔÚ¹ýÄâºÏÏÖÏó¡£½¨Òé¸ü»»Ä£ÐÍ»òÖØÐÂÉèÖÃ²ÎÊý¡£'.format(round(diff, decimal_num),
                                                                                   round(ratio * 100, decimal_num))
    else:
        str_result += '¼øÓÚAUCÖ¸±êÏÂÑéÖ¤¼¯±íÏÖÎ´³¬³ö²âÊÔ¼¯»ò³¬³ö±ÈÐ¡ÓÚ10%£¬¿ÉÈÏÎªÄâºÏ³É¹¦£¬{}Ä£ÐÍ¿ÉÒÔÓÃÓÚ´ËÊý¾Ý¼¯µÄ·ÖÀà½¨Ä£ÈÎÎñ¡£'.format(name_dict[method])
    str_result += '\nÈç¹ûÏë½øÒ»²½¶Ô±È¸ü¶à·ÖÀàÄ£ÐÍµÄ±íÏÖ£¬¿ÉÊ¹ÓÃ×ó²àÀ¸ÖÇÄÜ·ÖÎöÖÐµÄ¡®·ÖÀà¶àÄ£ÐÍ×ÛºÏ·ÖÎö¡¯¹¦ÄÜ¡£'

    df_test_result = df_test_result.applymap(lambda x: round_dec(x, d=decimal_num))

    if resultType == 1:  ##CI
        for tem in ['AUC', 'AUC_L', 'AUC_U']:
            del conf_dic_train[tem]
            del conf_dic_valid[tem]
        for key in conf_dic_train.keys():
            mean_dic_train[key] = str(round_dec(float(mean_dic_train[key]), d=decimal_num)) + '(' + \
                                  str(round_dec(float(conf_dic_train[key][0]), d=decimal_num)) + '-' + \
                                  str(round_dec(float(conf_dic_train[key][1]), d=decimal_num)) + ')'
            mean_dic_valid[key] = str(round_dec(float(mean_dic_valid[key]), d=decimal_num)) + '(' + \
                                  str(round_dec(float(conf_dic_valid[key][0]), d=decimal_num)) + '-' + \
                                  str(round_dec(float(conf_dic_valid[key][1]), d=decimal_num)) + ')'

        df_train_result = pd.DataFrame([mean_dic_train], index=['Mean'])
        # df_train_result = df_train_result.applymap(lambda x: round_dec(x, d=decimal_num))
        df_valid_result = pd.DataFrame([mean_dic_valid], index=['Mean'])
        df_train_result.iloc[0, 0] = str(round_dec(float(df_train_result.iloc[0, 0]), d=decimal_num)) + '(' + \
                                     str(round_dec(float(df_train_result.iloc[0, -2]), d=decimal_num)) + '-' + \
                                     str(round_dec(float(df_train_result.iloc[0, -1]), d=decimal_num)) + ')'
        df_valid_result.iloc[0, 0] = str(round_dec(float(df_valid_result.iloc[0, 0]), d=decimal_num)) + '(' + \
                                     str(round_dec(float(df_valid_result.iloc[0, -2]), d=decimal_num)) + '-' + \
                                     str(round_dec(float(df_valid_result.iloc[0, -1]), d=decimal_num)) + ')'
        df_train_result.rename(columns={"AUC": 'AUC(95%CI)', 'cutoff': 'cutoff(95%CI)', '×¼È·¶È': '×¼È·¶È(95%CI)',
                                        'ÁéÃô¶È': 'ÁéÃô¶È(95%CI)', 'ÌØÒì¶È': 'ÌØÒì¶È(95%CI)',
                                        'ÑôÐÔÔ¤²âÖµ': 'ÑôÐÔÔ¤²âÖµ(95%CI)', 'ÒõÐÔÔ¤²âÖµ': 'ÒõÐÔÔ¤²âÖµ(95%CI)',
                                        'F1·ÖÊý': 'F1·ÖÊý(95%CI)', 'Kappa': 'Kappa(95%CI)'}, inplace=True)
        df_valid_result.rename(columns={"AUC": 'AUC(95%CI)', 'cutoff': 'cutoff(95%CI)', '×¼È·¶È': '×¼È·¶È(95%CI)',
                                        'ÁéÃô¶È': 'ÁéÃô¶È(95%CI)', 'ÌØÒì¶È': 'ÌØÒì¶È(95%CI)',
                                        'ÑôÐÔÔ¤²âÖµ': 'ÑôÐÔÔ¤²âÖµ(95%CI)', 'ÒõÐÔÔ¤²âÖµ': 'ÒõÐÔÔ¤²âÖµ(95%CI)',
                                        'F1·ÖÊý': 'F1·ÖÊý(95%CI)', 'Kappa': 'Kappa(95%CI)'}, inplace=True)
        df_test_result.iloc[0, 0] = str(df_test_result.iloc[0, 0]) + ' (' + str(df_test_result.iloc[0, -2]) + '-' + str(
            df_test_result.iloc[0, -1]) + ')'
        df_test_result.rename(columns={"AUC": 'AUC (95%CI)'}, inplace=True)
    elif resultType == 0:  ##SD
        for tem in ['AUC_L', 'AUC_U']:
            del stdv_dic_train[tem]
            del stdv_dic_valid[tem]
        for key in stdv_dic_train.keys():
            mean_dic_train[key] = str(round_dec(float(mean_dic_train[key]), d=decimal_num)) + ' (' + \
                                  str(round_dec(float(stdv_dic_train[key]), d=decimal_num)) + ')'
            mean_dic_valid[key] = str(round_dec(float(mean_dic_valid[key]), d=decimal_num)) + ' (' + \
                                  str(round_dec(float(stdv_dic_valid[key]), d=decimal_num)) + ')'

        df_train_result = pd.DataFrame([mean_dic_train], index=['Mean'])
        df_valid_result = pd.DataFrame([mean_dic_valid], index=['Mean'])

        df_train_result.rename(columns={"AUC": 'AUC(SD)', 'cutoff': 'cutoff(SD)', '×¼È·¶È': '×¼È·¶È(SD)',
                                        'ÁéÃô¶È': 'ÁéÃô¶È(SD)', 'ÌØÒì¶È': 'ÌØÒì¶È(SD)',
                                        'ÑôÐÔÔ¤²âÖµ': 'ÑôÐÔÔ¤²âÖµ(SD)', 'ÒõÐÔÔ¤²âÖµ': 'ÒõÐÔÔ¤²âÖµ(SD)',
                                        'F1·ÖÊý': 'F1·ÖÊý(SD)', 'Kappa': 'Kappa(SD)'}, inplace=True)
        df_valid_result.rename(columns={"AUC": 'AUC(SD)', 'cutoff': 'cutoff(SD)', '×¼È·¶È': '×¼È·¶È(SD)',
                                        'ÁéÃô¶È': 'ÁéÃô¶È(SD)', 'ÌØÒì¶È': 'ÌØÒì¶È(SD)',
                                        'ÑôÐÔÔ¤²âÖµ': 'ÑôÐÔÔ¤²âÖµ(SD)', 'ÒõÐÔÔ¤²âÖµ': 'ÒõÐÔÔ¤²âÖµ(SD)',
                                        'F1·ÖÊý': 'F1·ÖÊý(SD)', 'Kappa': 'Kappa(SD)'}, inplace=True)

    df_dictjq = {
        'ÑµÁ·¼¯½á¹û»ã×Ü': df_train_result.iloc[0:2, 0:8],
        'ÑéÖ¤¼¯½á¹û»ã×Ü': df_valid_result.iloc[0:2, 0:8],
        '²âÊÔ¼¯½á¹û»ã×Ü': df_test_result.iloc[0:2, 0:8],
    }
    df_dict.update(df_dictjq)

    plot_name_dict = {
        'ÑµÁ·¼¯ROCÇúÏßÍ¼': plot_name_list[0],
        'ÑéÖ¤¼¯ROCÇúÏßÍ¼': plot_name_list[1],
        '²âÊÔ¼¯ROCÇúÏßÍ¼': plot_name_list[4],
        'Ñ§Ï°ÇúÏßÍ¼': plot_name_list[3],
        'Ä£ÐÍÐ£×¼ÇúÏß': plot_name_list[2],
    }

    if binary:  ###»­DCAÇúÏß
        DCA_dict = {}
        prob_pos, p_serie, net_benefit_serie, net_benefit_serie_All = calculate_net_benefit(clf, Xtest, Ytest)
        DCA_dict[name_dict[method]] = {'p_serie': p_serie, 'net_b_s': net_benefit_serie,
                                       'net_b_s_A': net_benefit_serie_All}
        decision_curve_p = plot_decision_curves(DCA_dict, colors=colors, name='Test', savePath=savePath, dpi=dpi,
                                                picFormat=picFormat)
        plot_name_dict['²âÊÔ¼¯DCAÇúÏßÍ¼'] = decision_curve_p[0]
        plot_name_dict_save['²âÊÔ¼¯DCAÇúÏßÍ¼'] = decision_curve_p[1]

    if explain or modelSave:
        import shap
        # from interpret.blackbox import LimeTabular, PartialDependence

        f = lambda x: clf.predict_proba(x)[:, 1]
        med = Xtrain.median().values.reshape((1, Xtrain.shape[1]))

        result_model_save['modelShapValue'] = [float('{:.3f}'.format(i)) for i in list(med[0])]
        result_model_save['modelName'] = method
        result_model_save['modelClass'] = '»úÆ÷Ñ§Ï°·ÖÀà'
        result_model_save['Threshold'] = resThreshold

    df_shapValue = Xtest
    df_shapValue_show = pd.DataFrame()
    shapValue_list = []
    shapValue_name = []
    if explain:
        if shapSet == 2:  ##Xtrain, Xtest, Ytrain, Ytest
            df_shapValue = Xtest
            if (explain_sample == 4):
                flage1, flage2, flage3, flage4 = True, True, True, True
                for i in range(len(Ytest)):

                    if (flage1 and f(df_shapValue.iloc[i:i + 1, :])[0] >= resThreshold and Ytest.iloc[i,] == 1):
                        df_shapValue_show = pd.concat([df_shapValue_show, df_shapValue.iloc[i:i + 1, :]], axis=0)
                        shapValue_list.append(i)
                        shapValue_name.append('shap_Ñù±¾_Ô¤²âÖµÎª1Êµ¼ÊÖµÎª1')
                        flage1 = False
                    elif (flage2 and f(df_shapValue.iloc[i:i + 1, :])[0] >= resThreshold and Ytest.iloc[i,] == 0):
                        df_shapValue_show = pd.concat([df_shapValue_show, df_shapValue.iloc[i:i + 1, :]], axis=0)
                        shapValue_list.append(i)
                        shapValue_name.append('shap_Ñù±¾_Ô¤²âÖµÎª1Êµ¼ÊÖµÎª0')
                        flage2 = False
                    elif (flage3 and f(df_shapValue.iloc[i:i + 1, :])[0] < resThreshold and Ytest.iloc[i,] == 1):
                        df_shapValue_show = pd.concat([df_shapValue_show, df_shapValue.iloc[i:i + 1, :]], axis=0)
                        shapValue_name.append('shap_Ñù±¾_Ô¤²âÖµÎª0Êµ¼ÊÖµÎª1')
                        shapValue_list.append(i)
                        flage3 = False
                    elif (flage4 and f(df_shapValue.iloc[i:i + 1, :])[0] < resThreshold and Ytest.iloc[i,] == 0):
                        df_shapValue_show = pd.concat([df_shapValue_show, df_shapValue.iloc[i:i + 1, :]], axis=0)
                        shapValue_name.append('shap_Ñù±¾_Ô¤²âÖµÎª0Êµ¼ÊÖµÎª0')
                        shapValue_list.append(i)
                        flage4 = False

                    if (not flage1 and not flage2 and not flage3 and not flage4):
                        break
            else:
                df_shapValue_show = pd.concat([df_shapValue_show, df_shapValue.iloc[0:explain_sample, :]], axis=0)
                shapValue_list.extend(i for i in range(explain_sample))
                shapValue_name.extend('shap_Ñù±¾_' + str(i) for i in range(explain_sample))

        elif shapSet == 1:
            df_shapValue = Xtrain
            if (explain_sample == 4):
                flage1, flage2, flage3, flage4 = True, True, True, True
                for i in range(len(Ytrain)):

                    if (flage1 and f(df_shapValue.iloc[i:i + 1, :])[0] >= resThreshold and Ytrain.iloc[i,] == 1):
                        df_shapValue_show = pd.concat([df_shapValue_show, df_shapValue.iloc[i:i + 1, :]], axis=0)
                        shapValue_name.append('shap_Ñù±¾_Ô¤²âÖµÎª1Êµ¼ÊÖµÎª1')
                        shapValue_list.append(i)
                        flage1 = False
                    elif (flage2 and f(df_shapValue.iloc[i:i + 1, :])[0] >= resThreshold and Ytrain.iloc[i,] == 0):
                        df_shapValue_show = pd.concat([df_shapValue_show, df_shapValue.iloc[i:i + 1, :]], axis=0)
                        shapValue_name.append('shap_Ñù±¾_Ô¤²âÖµÎª1Êµ¼ÊÖµÎª0')
                        shapValue_list.append(i)
                        flage2 = False
                    elif (flage3 and f(df_shapValue.iloc[i:i + 1, :])[0] < resThreshold and Ytrain.iloc[i,] == 1):
                        df_shapValue_show = pd.concat([df_shapValue_show, df_shapValue.iloc[i:i + 1, :]], axis=0)
                        shapValue_name.append('shap_Ñù±¾_Ô¤²âÖµÎª0Êµ¼ÊÖµÎª1')
                        shapValue_list.append(i)
                        flage3 = False
                    elif (flage4 and f(df_shapValue.iloc[i:i + 1, :])[0] < resThreshold and Ytrain.iloc[i,] == 0):
                        df_shapValue_show = pd.concat([df_shapValue_show, df_shapValue.iloc[i:i + 1, :]], axis=0)
                        shapValue_name.append('shap_Ñù±¾_Ô¤²âÖµÎª0Êµ¼ÊÖµÎª0')
                        shapValue_list.append(i)
                        flage4 = False

                    if (not flage1 and not flage2 and not flage3 and not flage4):
                        break
            else:
                df_shapValue_show = pd.concat([df_shapValue_show, df_shapValue.iloc[0:explain_sample, :]], axis=0)
                shapValue_list.extend(i for i in range(explain_sample))
                shapValue_name.extend('shap_Ñù±¾_' + str(i) for i in range(explain_sample))
        elif shapSet == 0:
            df_shapValue = pd.concat([Xtrain, Xtest], axis=0)
            df_shapValue_Y = pd.concat([Ytrain, Ytest], axis=0)
            if (explain_sample == 4):
                flage1, flage2, flage3, flage4 = True, True, True, True
                for i in range(len(df_shapValue_Y)):

                    if (flage1 and f(df_shapValue.iloc[i:i + 1, :])[0] >= resThreshold and df_shapValue_Y.iloc[
                        i,] == 1):
                        df_shapValue_show = pd.concat([df_shapValue_show, df_shapValue.iloc[i:i + 1, :]], axis=0)
                        shapValue_name.append('shap_Ñù±¾_Ô¤²âÖµÎª1Êµ¼ÊÖµÎª1')
                        shapValue_list.append(i)
                        flage1 = False
                    elif (flage2 and f(df_shapValue.iloc[i:i + 1, :])[0] >= resThreshold and df_shapValue_Y.iloc[
                        i,] == 0):
                        df_shapValue_show = pd.concat([df_shapValue_show, df_shapValue.iloc[i:i + 1, :]], axis=0)
                        shapValue_name.append('shap_Ñù±¾_Ô¤²âÖµÎª1Êµ¼ÊÖµÎª0')
                        shapValue_list.append(i)
                        flage2 = False
                    elif (flage3 and f(df_shapValue.iloc[i:i + 1, :])[0] < resThreshold and df_shapValue_Y.iloc[
                        i,] == 1):
                        df_shapValue_show = pd.concat([df_shapValue_show, df_shapValue.iloc[i:i + 1, :]], axis=0)
                        shapValue_name.append('shap_Ñù±¾_Ô¤²âÖµÎª0Êµ¼ÊÖµÎª1')
                        shapValue_list.append(i)
                        flage3 = False
                    elif (flage4 and f(df_shapValue.iloc[i:i + 1, :])[0] < resThreshold and df_shapValue_Y.iloc[
                        i,] == 0):
                        df_shapValue_show = pd.concat([df_shapValue_show, df_shapValue.iloc[i:i + 1, :]], axis=0)
                        shapValue_name.append('shap_Ñù±¾_Ô¤²âÖµÎª0Êµ¼ÊÖµÎª0')
                        shapValue_list.append(i)
                        flage4 = False

                    if (not flage1 and not flage2 and not flage3 and not flage4):
                        break
            else:
                df_shapValue_show = pd.concat([df_shapValue_show, df_shapValue.iloc[0:explain_sample, :]], axis=0)
                shapValue_list.extend(i for i in range(explain_sample))
                shapValue_name.extend('shap_Ñù±¾_' + str(i) for i in range(explain_sample))
        explainer = shap.KernelExplainer(f, med)
        shap_values = explainer.shap_values(df_shapValue)

        if explain_numvar > 0:
            # SHAP beeswarm summary plot
            assert explain_numvar <= len(features)
            fig = shap.summary_plot(shap_values, df_shapValue, show=False)

            if savePath is not None:
                plot_name_dict['SHAP_±äÁ¿¹±Ï×¶È×Ü½á'] = save_fig(savePath, 'shap_summary', 'png', fig, str_time=str_time)
                plot_name_dict_save['SHAP_±äÁ¿¹±Ï×¶È×Ü½á'] = save_fig(savePath, 'shap_summary', picFormat, fig,
                                                               str_time=str_time)
            plt.close()

            fig1 = shap.summary_plot(shap_values, df_shapValue, plot_type='bar', show=False)

            if savePath is not None:
                plot_name_dict['SHAP_ÖØÒªÐÔÍ¼'] = save_fig(savePath, 'shap_import', 'png', fig1, str_time=str_time)
                plot_name_dict_save['SHAP_ÖØÒªÐÔÍ¼'] = save_fig(savePath, 'shap_import', picFormat, fig1,
                                                            str_time=str_time)
            plt.close()
            #shap.plots.scatter(shap_values[:, "Age"], color=shap_values[:, "Capital Gain"])
            # shap_catter = False
            # shap_catter_feas = []
            if shap_catter and len(shap_catter_feas) > 0:
                for fea in shap_catter_feas:
                    #fig2 =shap.plots.scatter(shap_values[:, fea], color=shap_values[:, "Capital Gain"])

                    fig2=shap.dependence_plot(fea, shap_values, df_shapValue, interaction_index=None, show=False)
                    if savePath is not None:
                        plot_name_dict['SHAP_µãÍ¼_'+fea] = save_fig(savePath, 'shap_catter_'+fea, 'png', fig2, str_time=str_time)
                        plot_name_dict_save['SHAP_µãÍ¼_'+fea] = save_fig(savePath, 'shap_catter_'+fea, picFormat, fig2,
                                                                    str_time=str_time)
                        plt.close(fig2)

            # # single feature (Partial Dependence)
            # pdp = PartialDependence(predict_fn=clf.predict_proba, data=Xtrain)
            # pdp_global = pdp.explain_global(name='Partial Dependence')
            # for i in range(explain_numvar):
            #     fig = pdp_global.visualize(key=i)
            #     if savePath is not None:
            #         plot_name_dict['Î¢·ÖÒÀÀµ¶È_±äÁ¿{}'.format(i+1)] = save_fig(savePath, 'partial_dependence_{}'.format(features[i]), '.jpeg', fig)
            #     plt.close()

        if explain_sample > 0:
            assert explain_sample <= len(Ytest)
            # lime = LimeTabular(predict_fn=clf.predict_proba, data=Xtest, random_state=1)
            # lime_local = lime.explain_local(Xtest[:explain_sample], Ytest[:explain_sample], name='LIME')

            for i in range(len(shapValue_list)):
                # SHAP explain
                fig = shap.force_plot(explainer.expected_value, shap_values[shapValue_list[i]],
                                      df_shapValue_show.iloc[i, :], show=False,
                                      figsize=(15, 3), matplotlib=True)
                if savePath is not None:
                    plot_name_dict[shapValue_name[i]] = save_fig(savePath, 'shap_sample_{}'.format(i + 1),
                                                                 'png', fig, str_time=str_time)
                    plot_name_dict_save[shapValue_name[i]] = save_fig(savePath, 'shap_sample_{}'.format(i + 1),
                                                                      picFormat, fig, str_time=str_time)
                plt.close()

                # # LIME explain
                # fig = lime_local.visualize(key=i)
                # if savePath is not None:
                #     plot_name_dict['LIME_Ñù±¾{}'.format(i+1)] = save_fig(savePath, 'lime_{}'.format(i), '.jpeg', fig)
                # plt.close()

    result_dict = {'str_result': {'·ÖÎö½á¹ûÃèÊö': str_result}, 'tables': df_dict,
                   'pics': plot_name_dict, 'save_pics': plot_name_dict_save,
                   'model': result_model_save}
    return result_dict


###»úÆ÷Ñ§Ï°Àà¶àÄ£ÐÍ
###»úÆ÷Ñ§Ï°Àà¶àÄ£ÐÍ

# -------------------------------------------------------------
# ----------------------·ÖÀà¶àÄ£ÐÍ×ÛºÏ·ÖÎö------------------------
# -------------------------------------------------------------
def two_groups_classfication_multimodels(
        df_input,
        group,
        features,
        methods=[],
        decimal_num=3,
        testsize=0.2,
        boostrap=5,
        randomState=42,
        smooth=False,
        searching=False,
        dpi=600,
        picFormat='jpeg',
        isKFold=True,
        savePath=None,
        resultType=0,
        delong=False,
        **kwargs,
):
    """
        df_input:Dataframe
        features:×Ô±äÁ¿list
        group£ºÒò±äÁ¿str
        testsize: ²âÊÔ¼¯±ÈÀý
        boostrap£ºÖØ²ÉÑù´ÎÊý
        searching:bool ÊÇ·ñ½øÐÐ×Ô¶¯Ñ°²Î£¬Ä¬ÈÏÎª·ñ
        savePath:str Í¼Æ¬´æ´¢Â·¾¶
    """
    str_time = str(datetime.datetime.now().hour) + str(datetime.datetime.now().minute) + str(
        datetime.datetime.now().second)
    random_number = random.randint(1, 100)
    str_time = str_time + str(random_number)

    dftemp = df_input[features + [group]].dropna()

    features_flag = False
    x = dftemp[features]
    y = dftemp[[group]]

    u = np.sort(np.unique(np.array(dftemp[group])))
    if len(u) == 2 and set(u) != set([0, 1]):
        y_result = label_binarize(dftemp[group], classes=[ii for ii in u])  # ½«±êÇ©¶þÖµ»¯
        y_result_pd = pd.DataFrame(y_result, columns=[group])
        df = pd.concat([dftemp.drop(group, axis=1), y_result_pd], axis=1)
        x = df[features]
        y = df[[group]]
    elif len(u) > 2:
        return {'error': 'ÔÝÊ±Ö»Ö§³Ö¶þ·ÖÀà¡£Çë¼ì²éÒò±äÁ¿È¡ÖµÇé¿ö¡£'}

    name_dict = {
        'LogisticRegression': 'logistic',
        'XGBClassifier': 'XGBoost',
        'RandomForestClassifier': 'RandomForest',
        'LGBMClassifier': 'LightGBM',
        'SVC': 'SVM',
        'MLPClassifier': 'MLP',
        'GaussianNB': 'GNB',
        'ComplementNB': 'CNB',
        'AdaBoostClassifier': 'AdaBoost',

        'KNeighborsClassifier': 'KNN',
        'DecisionTreeClassifier': 'DecisionTree',
        'BaggingClassifier': 'Bagging',
    }
    if len(methods) == 0:
        methods = [
            'LogisticRegression',
            'XGBClassifier',
            'RandomForestClassifier',
            # 'SVC',
            # 'MLPClassifier',
            # 'AdaBoostClassifier',
            # 'KNeighborsClassifier',
            # 'DecisionTreeClassifier',
            # 'BaggingClassifier',
        ]
    str_result = 'ÒÑ²ÉÓÃ¶àÖÖ»úÆ÷Ñ§Ï°Ä£ÐÍ³¢ÊÔÍê³ÉÊý¾ÝÑù±¾·ÖÀàÈÎÎñ£¬°üÀ¨£º{}¡£¸÷Ä£ÐÍµÄ²ÎÊýÖµÑ¡È¡Çé¿öÈçÏÂËùÊ¾£º\n\n'.format(methods)

    plot_name_list = []
    plot_name_dict_save = {}
    plot_name_dict ={}

    fig, ax = plt.subplots(figsize=(4, 4), dpi=dpi)

    # »­¶Ô½ÇÏß
    ax.plot(
        [0, 1], [0, 1],
        linestyle='--',
        lw=1, color='r',
        alpha=1.0,
    )
    ax.grid(which='major', axis='both', linestyle='-.', alpha=0.3, color='grey')
    ax.set_xlim([-0.02, 1.02])
    ax.set_ylim([-0.02, 1.02])

    ax.tick_params(top=False, right=False)
    # ax.legend(bbox_to_anchor=(1.05, 1), loc=2, borderaxespad=0)
    ax.set_xlabel('1-Specificity')
    ax.set_ylabel('Sensitivity')
    ax.set_title('Validation ROC Curve')

    mean_fpr = np.linspace(0, 1, 100)
    colors = x5.CB91_Grad_BP

    df_0 = pd.DataFrame(columns=list(make_class_metrics_dict().keys()), index=[0])
    df_0_test = df_0.copy()

    df_plot = pd.DataFrame(columns=['method', 'mean', 'std'])

    fpr_train_alls, tpr_train_alls, train_method_alls, mean_auc_train_alls = [], [], [], []
    fraction_of_positives_alls, mean_predicted_value_alls, clf_score_alls = [], [], []
    AUC_95CI_test, AUC_95CI_SD_test, AUC_95CI_train, AUC_95CI_SD_train = [], [], [], []

    DCA_dict = {}
    model_test_data_all = {}

    X_train_ps, Y_train_ps, model_train_s = [], [], []
    X_test_ps, Y_test_ps = [], []
    name = []

    for i, method in enumerate(methods):
        tprs_train, tprs_test = [], []

        name.append(name_dict[method])
        if searching == True:
            if method == 'LGBMClassifier':
                searcher = GridSearcherCV('Classification', globals()[method]())
                selected_model = searcher(x, y)
            else:
                searcher = RandSearcherCV('Classification', globals()[method]())
                selected_model = searcher(x, y)  # ; searcher.report()
        elif searching == False:
            # selected_model = globals()[method]() if (method != 'SVC') else globals()[method](probability=True)
            if method == 'SVC':
                selected_model = globals()[method](probability=True)
            elif method == 'MLPClassifier':
                selected_model = globals()[method](hidden_layer_sizes=(20, 10), max_iter=20)
            elif method == 'RandomForestClassifier':
                selected_model = globals()[method](n_estimators=20)
            else:
                selected_model = globals()[method]()
        elif searching == 'Handle':
            method_dicts = kwargs
            if i == 0:
                me_count = True
                for me_list in methods:
                    if me_list in method_dicts.keys():
                        me_count = False
                        continue
                if me_count:
                    return {'error': 'ÇëÉèÖÃÒªµ÷²ÎµÄÄ£ÐÍ£¡'}
            if method in method_dicts.keys():
                method_dict = {}
                if (method == 'SVC'):
                    method_dict.update({'probability': True})
                method_dict.update(method_dicts[method])
                if (method == 'RandomForestClassifier' and method_dict['max_depth'] == 'None'):
                    method_dict['max_depth'] = None
                if (method == 'MLPClassifier'):
                    hls_vals = str(method_dict['hidden_layer_sizes']).split(',')
                    hls_value = ()
                    for hls_val in hls_vals:
                        try:
                            if int(hls_val) >= 5 and int(hls_val) <= 200:
                                hls_value = hls_value + (int(hls_val),)
                            else:
                                return {'error': 'Çë°´ÕÕÒªÇóÖØÐÂÉèÖÃÒþ²Ø²ã¿í¶È£¡'}
                        except:
                            return {'error': 'ÇëÖØÐÂÉèÉñ¾­ÍøÂçÄ£ÐÍÖÐµÄÒþ²Ø²ã¿í¶È£¡'}
                    method_dict['hidden_layer_sizes'] = hls_value
                if (method == 'GaussianNB' and method_dict['priors'] == 'None'):
                    method_dict['priors'] = None
                elif (method == 'GaussianNB'):
                    pri_vals = str(method_dict['priors']).split(',')
                    pri_value = ()
                    pri_sum = 0.0
                    for pri_val in pri_vals:
                        try:
                            pri_sum = float(pri_val) + pri_sum
                            pri_value = pri_value + (float(pri_val),)
                        except:
                            return {'error': 'ÇëÖØÐÂÉèÆÓËØ±´Ò¶Ë¹Ä£ÐÍÖÐµÄÏÈÑé¸ÅÂÊ£¡'}
                    if len(pri_vals) == len(y.unique()) and pri_sum == 1.0:
                        method_dict['priors'] = pri_value
                    else:
                        return {'error': 'ÇëÖØÐÂÉèÆÓËØ±´Ò¶Ë¹Ä£ÐÍÖÐµÄÏÈÑé¸ÅÂÊ£¡'}
                selected_model = globals()[method](**method_dict)
            else:
                if method == 'LGBMClassifier':
                    searcher = GridSearcherCV('Classification', globals()[method]())
                    selected_model = searcher(x, y)
                else:
                    searcher = RandSearcherCV('Classification', globals()[method]())
                    selected_model = searcher(x, y)  # ; searcher.report()

        list_evaluate_dic_train = make_class_metrics_dict()
        list_evaluate_dic_test = make_class_metrics_dict()

        clf_score = 1
        fraction_of_positives = np.array([1])
        mean_predicted_value = np.array([1])

        p_serie_s_te, net_benefit_serie_s_te, net_benefit_serie_All_s_te = [], [], []
        data_all = {}
        test_data_delong = {}
        conf_dic_train, conf_dic_test = {}, {}
        if isKFold:
            # KF = KFold(n_splits=boostrap, random_state=42,shuffle=True)
            KF = StratifiedKFold(n_splits=boostrap, random_state=randomState, shuffle=True)
            for i_k, (train_index, valid_index) in enumerate(KF.split(x, y)):
                # »®·ÖÑµÁ·¼¯ºÍÑéÖ¤¼¯
                Xtrain, Xtest = x.iloc[train_index], x.iloc[valid_index]
                Ytrain, Ytest = y.iloc[train_index], y.iloc[valid_index]
                data_all.update({i_k: {'Xtrain': Xtrain, 'Ytrain': Ytrain, 'Xtest': Xtest, 'Ytest': Ytest}})
                test_data_delong.update({i_k: np.array(Ytest).T[0]})
        else:
            for index in range(0, boostrap):
                if searching == 'Handle':
                    Xtrain, Xtest, Ytrain, Ytest = TTS(x, y, test_size=testsize, random_state=index)
                else:
                    Xtrain, Xtest, Ytrain, Ytest = TTS(x, y, test_size=testsize)
                data_all.update({index: {'Xtrain': Xtrain, 'Ytrain': Ytrain, 'Xtest': Xtest, 'Ytest': Ytest}})
                test_data_delong.update({index: np.array(Ytest).T[0]})
        if method == methods[0]:
            model_test_data_all.update({'original': test_data_delong})
        # for index in range(0, boostrap):
        test_all_data_delong = {}

        X_train_p, Y_train_p, model_train = [], [], []
        X_test_p, Y_test_p = [], []

        for data_key, data_value in data_all.items():
            Xtrain, Ytrain, Xtest, Ytest = data_value['Xtrain'], data_value['Ytrain'], data_value['Xtest'], data_value[
                'Ytest']

            model = clone(selected_model).fit(Xtrain, Ytrain)
            ####################################
            # if data_key == 0:
            X_train_p.append(Xtrain)
            Y_train_p.append(Ytrain)
            model_train.append(model)
            X_test_p.append(Xtest)
            Y_test_p.append(Ytest)

            ##########################################
            Yprob = model.predict_proba(Xtest)[:, 1]
            test_all_data_delong.update({data_key: Yprob})
            prob_pos, p_serie, net_benefit_serie, net_benefit_serie_All = calculate_net_benefit(model, Xtest, Ytest)
            p_serie_s_te.append(p_serie)
            net_benefit_serie_s_te.append(net_benefit_serie)
            net_benefit_serie_All_s_te.append(net_benefit_serie_All)
            """
            if hasattr(model, "predict_proba"):
                prob_pos = model.predict_proba(Xtest)[:, 1]
            else:  # use decision function
                prob_pos = model.decision_function(Xtest)
                prob_pos = (prob_pos - prob_pos.min()) / (prob_pos.max() - prob_pos.min())
            """
            clf_score1 = brier_score_loss(Ytest, prob_pos, pos_label=y[group].max())  ##strategy='quantile',
            if clf_score > clf_score1:
                clf_score = clf_score1
                fraction_of_positives, mean_predicted_value = calibration_curve(Ytest, prob_pos,
                                                                                n_bins=10)

            # ÀûÓÃclassification_metric_evaluateº¯Êý»ñÈ¡ÔÚ²âÊÔ¼¯µÄÔ¤²âÖµ
            try:
                fpr_train, tpr_train, metric_dic_train, _ = classification_metric_evaluate(model, Xtrain, Ytrain)

                fpr_test, tpr_test, metric_dic_test, _ = classification_metric_evaluate(model, Xtest, Ytest,
                                                                                        Threshold=metric_dic_train[
                                                                                            'cutoff'])
                metric_dic_test.update({'cutoff': metric_dic_train['cutoff']})
            except Exception as e:
                return {'error': 'Êý¾Ý²»¾ùºâ£¬ÖÁÉÙÓÐÒ»×éÑéÖ¤¼¯ÖÐ´æÔÚ½á¾ÖÈ«²¿Îª0»òÕß1µÄÊý¾Ý£¡ÇëÑ¡ÔñÁíÍâÒ»ÖÖ·½·¨ÖØ²ÉÑù£¨½»²æÑéÖ¤£©µÄ·½·¨´¦Àí£¡'}

            # interp:²åÖµ °Ñ½á¹ûÌí¼Óµ½tprsÁÐ±íÖÐ
            tprs_train.append(np.interp(mean_fpr, fpr_train, tpr_train))
            tprs_test.append(np.interp(mean_fpr, fpr_test, tpr_test))
            tprs_train[-1][0] = 0.0
            tprs_test[-1][0] = 0.0

            # ¼ÆËãËùÓÐÆÀ¼ÛÖ¸±ê
            for key in list_evaluate_dic_train.keys():
                list_evaluate_dic_train[key].append(metric_dic_train[key])
                list_evaluate_dic_test[key].append(metric_dic_test[key])

        model_test_data_all.update({method: test_all_data_delong})
        DCA_dict[name_dict[method]] = {'p_serie': p_serie_s_te, 'net_b_s': net_benefit_serie_s_te,
                                       'net_b_s_A': net_benefit_serie_All_s_te}

        X_train_ps.append(X_train_p)
        Y_train_ps.append(Y_train_p)
        model_train_s.append(model_train)

        X_test_ps.append(X_test_p)
        Y_test_ps.append(Y_test_p)

        ###»­Ð£×¼ÇúÏß
        # X_train, X_test, Y_train, Y_test = TTS(x, y, test_size=testsize, random_state=0)
        # model_CC = clone(selected_model).fit(X_train, Y_train)
        # y_pred = model.predict(Xtest)
        # if hasattr(model_CC, "predict_proba"):
        #    prob_pos = model_CC.predict_proba(X_test)[:, 1]
        # else:  # use decision function
        #    prob_pos = model_CC.decision_function(X_test)
        #    prob_pos = (prob_pos - prob_pos.min()) / (prob_pos.max() - prob_pos.min())

        # clf_score = brier_score_loss(Y_test, prob_pos, pos_label=y.max())##strategy='quantile',
        # fraction_of_positives, mean_predicted_value = calibration_curve(Y_test, prob_pos,
        #                                                                        n_bins=10)
        clf_score_alls.append(clf_score)
        fraction_of_positives_alls.append(fraction_of_positives)
        mean_predicted_value_alls.append(mean_predicted_value)

        for key in list_evaluate_dic_train.keys():

            metric_dic_train[key] = np.mean(list_evaluate_dic_train[key])
            metric_dic_test[key] = np.mean(list_evaluate_dic_test[key])

            if resultType == 0:  ##SD
                list_evaluate_dic_train[key] = np.std(list_evaluate_dic_train[key], axis=0)
                list_evaluate_dic_test[key] = np.std(list_evaluate_dic_test[key], axis=0)
            elif resultType == 1:  ##CI
                conf_dic_train[key] = list(ci(list_evaluate_dic_train[key]))
                conf_dic_test[key] = list(ci(list_evaluate_dic_test[key]))
        result_dic_train = metric_dic_train
        result_dic_test = metric_dic_test
        if resultType == 0:  ##SD
            for tem in ['AUC_L', 'AUC_U']:
                del list_evaluate_dic_train[tem]
                del list_evaluate_dic_test[tem]
            for key in list_evaluate_dic_train.keys():
                if key == 'AUC':
                    result_dic_train['AUC(95%CI)'] = str(round_dec(float(metric_dic_train[key]), d=decimal_num)) + '(' + \
                                                     str(round_dec(float(list_evaluate_dic_train[key]),
                                                                   d=decimal_num)) + ')'

                    result_dic_test['AUC(95%CI)'] = str(round_dec(float(metric_dic_test[key]), d=decimal_num)) + '(' + \
                                                    str(round_dec(float(list_evaluate_dic_test[key]),
                                                                  d=decimal_num)) + ')'
                else:
                    result_dic_train[key] = str(round_dec(float(metric_dic_train[key]), d=decimal_num)) + '(' + \
                                            str(round_dec(float(list_evaluate_dic_train[key]), d=decimal_num)) + ')'
                    result_dic_test[key] = str(round_dec(float(metric_dic_test[key]), d=decimal_num)) + '(' + \
                                           str(round_dec(float(list_evaluate_dic_test[key]), d=decimal_num)) + ')'
        elif resultType == 1:
            for tem in ['AUC_L', 'AUC_U']:
                del conf_dic_train[tem]
                del conf_dic_test[tem]
            for key in conf_dic_train.keys():
                if key == 'AUC':
                    result_dic_train['AUC(95%CI)'] = str(round_dec(float(metric_dic_train[key]), decimal_num)) + ' (' + \
                                                     str(round_dec(float(metric_dic_train['AUC_L']),
                                                                   decimal_num)) + '-' + \
                                                     str(round_dec(float(metric_dic_train['AUC_U']), decimal_num)) + '£©'

                    result_dic_test['AUC(95%CI)'] = str(round_dec(float(metric_dic_test[key]), decimal_num)) + ' (' + \
                                                    str(round_dec(float(metric_dic_test['AUC_L']), decimal_num)) + '-' + \
                                                    str(round_dec(float(metric_dic_test['AUC_U']), decimal_num)) + '£©'
                else:
                    result_dic_train[key] = str(round_dec(float(metric_dic_train[key]), d=decimal_num)) + '(' + \
                                            str(round_dec(float(conf_dic_train[key][0]), d=decimal_num)) + '-' + \
                                            str(round_dec(float(conf_dic_train[key][1]), d=decimal_num)) + ')'
                    result_dic_test[key] = str(round_dec(float(metric_dic_test[key]), d=decimal_num)) + '(' + \
                                           str(round_dec(float(conf_dic_test[key][0]), d=decimal_num)) + '-' + \
                                           str(round_dec(float(conf_dic_test[key][1]), d=decimal_num)) + ')'
        df_train_result = pd.DataFrame([result_dic_train], index=['Mean'])
        df_test_result = pd.DataFrame([result_dic_test], index=['Mean'])
        df_train_result['·ÖÀàÄ£ÐÍ'] = name_dict[method]
        df_test_result['·ÖÀàÄ£ÐÍ'] = name_dict[method]

        AUC_95CI_test.append(list(df_test_result.iloc[0, -4:-2]))
        AUC_95CI_train.append(list(df_train_result.iloc[0, -4:-2]))

        df_0 = pd.concat([df_0, df_train_result])
        df_0_test = pd.concat([df_0_test, df_test_result])

        mean_tpr_train = np.mean(tprs_train, axis=0)
        mean_tpr_test = np.mean(tprs_test, axis=0)
        mean_tpr_train[-1] = 1.0
        mean_tpr_test[-1] = 1.0
        mean_auc_train = auc(mean_fpr, mean_tpr_train)  # ¼ÆËãÑµÁ·¼¯Æ½¾ùAUCÖµ
        mean_auc_test = auc(mean_fpr, mean_tpr_test)

        ###»­ÑµÁ·¼¯ROC
        fpr_train_alls.append(mean_fpr)
        tpr_train_alls.append(mean_tpr_train)
        train_method_alls.append(method)
        mean_auc_train_alls.append(mean_auc_train)

        std_value = 0
        if resultType == 0:
            std_value = list_evaluate_dic_test['AUC']
        elif resultType == 1:
            std_value = (conf_dic_train['AUC'][1] - conf_dic_train['AUC'][0]) / 2
        df_plot = df_plot.append({
            'method': name_dict[method],
            'mean': mean_auc_test,
            'std': std_value,
        }, ignore_index=True)
        ax.plot(mean_fpr, mean_tpr_test, c=colors[i], label=name_dict[method] + '(AUC = %0.3f 95%%CI (%0.3f-%0.3f))' % (
            df_test_result.iloc[0, 0], df_test_result.iloc[0, -4], df_test_result.iloc[0, -3]),
                lw=1.5, alpha=1)
        str_result += method + ': AUC=' + str(round_dec(mean_auc_train, decimal_num)) + ';  Ä£ÐÍ²ÎÊý:\n' + dic2str(
            selected_model.get_params(),
            method) + '\n'
    ###Ä£ÐÍµÂÁú¼ì²â
    if delong:
        delong_z, delong_p = [], []
        for i in range(boostrap):
            zzz, ppp = [], []
            for method1 in methods:
                zz, pp = [], []
                for method2 in methods:
                    z, p = delong_roc_test(model_test_data_all['original'][i], model_test_data_all[method1][i],
                                           model_test_data_all[method2][i])
                    zz.append(z[0][0])
                    pp.append(p[0][0])
                zzz.append(zz)
                ppp.append(pp)
            delong_z.append(zzz)
            delong_p.append(ppp)
        if boostrap == 1:
            delong_zz1 = pd.DataFrame(reduce(lambda x, y: np.array(x) + np.array(y), delong_z),
                                      index=methods,
                                      columns=methods)
            delong_pp1 = pd.DataFrame(reduce(lambda x, y: np.array(x) + np.array(y), delong_p),
                                      index=methods,
                                      columns=methods)
        else:
            delong_zz1 = pd.DataFrame(reduce(lambda x, y: np.array(x) + np.array(y), delong_z) / len(delong_z),
                                      index=methods,
                                      columns=methods)
            delong_pp1 = pd.DataFrame(reduce(lambda x, y: np.array(x) + np.array(y), delong_p) / len(delong_p),
                                      index=methods,
                                      columns=methods)

        delong_zz = delong_zz1.applymap(lambda x: round_dec(x, d=decimal_num))
        delong_pp = delong_pp1.applymap(lambda x: round_dec(x, d=decimal_num))

    # ymin = min([y - dy for y, dy in zip(df_plot['mean'], df_plot['std'])])
    # ymax = max([y + dy for y, dy in zip(df_plot['mean'], df_plot['std'])])
    # ymin, ymax = ymin - (ymax - ymin) / 4.0, ymax + (ymax - ymin) / 10.0
    if boostrap != 1:
        ymax = np.max(df_plot['mean']) + np.max(df_plot['std']) + (np.max(df_plot['mean']) - np.min(df_plot['mean'])) / 4
        ymin = np.min(df_plot['mean']) - np.max(df_plot['std']) - (np.max(df_plot['mean']) - np.min(df_plot['mean'])) / 4

        ymax = math.ceil(ymax * 100) / 100
        ymin = int(ymin * 100) / 100

    ax.legend(loc="lower right", fontsize=5)
    ax.legend(loc="lower right", fontsize=5)

    df_test_auc = []
    if savePath is not None:
        plot_name_list.append(save_fig(savePath, 'valid_ROC_curve', 'png', fig, str_time=str_time))
        plot_name_dict_save['ÑéÖ¤¼¯ROCÇúÏß'] = save_fig(savePath, 'valid_ROC_curve', picFormat, fig, str_time=str_time)

        # »­ÑµÁ·¼¯ROC
        fig1 = plt.figure(figsize=(4, 4), dpi=dpi)
        # »­¶Ô½ÇÏß
        plt.plot(
            [0, 1], [0, 1],
            linestyle='--',
            lw=1, color='r',
            alpha=0.8,
        )
        plt.grid(which='major', axis='both', linestyle='-.', alpha=0.3, color='grey')

        for i in range(len(fpr_train_alls)):
            df_test_auc.append(df_0.iloc[i + 1]['AUC'])
            plt.plot(
                fpr_train_alls[i], tpr_train_alls[i],
                lw=1.5, alpha=0.9,
                c=colors[i],
                label=name_dict[train_method_alls[i]] + '(AUC = %0.3f 95%%CI (%0.3f-%0.3f))' % (
                    df_0.iloc[i + 1]['AUC'], AUC_95CI_train[i][0], AUC_95CI_train[i][1])
            )

        plt.xlim([-0.02, 1.02])
        plt.ylim([-0.02, 1.02])
        plt.xlabel('1-Specificity')
        plt.ylabel('Sensitivity')
        plt.title('Train ROC Curve')
        plt.legend(loc='lower right', fontsize=5)

        plot_name_list.append(save_fig(savePath, 'ROC_Train_curve', 'png', fig1, str_time=str_time))
        plot_name_dict_save['ÑµÁ·¼¯ROCÇúÏßÍ¼'] = save_fig(savePath, 'ROC_Train_curve', picFormat, fig1, str_time=str_time)
        plot_name_list.reverse()  ###ËùÓÐÍ¼Æ¬µ¹ÖÃ

        if boostrap != 1:
            # df_plot.drop('mean', axis=1)
            # df_plot.loc[:,'mean']=pd.Series(df_test_auc,name='mean')
            plot_name_list += x5.forest_plot(
                df_input=df_plot,
                name='method', value='mean', err='std', direct='horizontal',
                fig_size=[len(methods) + 3, 9],
                ylim=[ymin, ymax],
                title='Forest Plot of Each Model AUC Score ',
                path=savePath,
                dpi=dpi,
                picFormat=picFormat,
            )
            plot_name_dict_save['ÑéÖ¤¼¯¶àÄ£ÐÍÉ­ÁÖÍ¼'] = plot_name_list[len(plot_name_list) - 1]
            plot_name_list.pop(len(plot_name_list) - 1)
    plt.close()
    ###»­Ð£×¼ÇúÏß
    if savePath is not None:
        from scipy.optimize import curve_fit
        from scipy.interpolate import make_interp_spline
        def fit_f(x, a, b):
            return a * np.arcsin(x) + b

        def fit_show(x, y_fit):
            a, b = y_fit.tolist()
            return a * np.arcsin(x) + b

        fig, ax1 = plt.subplots(figsize=(6, 6), dpi=dpi)
        ax1.plot([0, 1], [0, 1], "k:", label="Perfectly Calibrated")
        for i in range(len(mean_predicted_value_alls)):
            if smooth and len(fraction_of_positives_alls[i]) >= 3:
                x_new = np.linspace(min(mean_predicted_value_alls[i]), max(mean_predicted_value_alls[i]),
                                    len(fraction_of_positives_alls[i]) * 10)
                try:
                    p_fit, _ = curve_fit(fit_f, mean_predicted_value_alls[i], fraction_of_positives_alls[i],
                                         maxfev=10000)
                    y_smooth = fit_show(x_new, p_fit)
                    # y_fit = np.polyfit(mean_predicted_value_alls[i], fraction_of_positives_alls[i], 3)
                    # y_smooth = f_fit(x_new, y_fit)
                    # y_smooth = spline(mean_predicted_value_alls[i], fraction_of_positives_alls[i], x_new)
                    ax1.plot(x_new, y_smooth, c=colors[i],
                             label="%s (%1.3f)" % (name_dict[methods[i]], clf_score_alls[i]))
                except Exception as e:
                    ax1.plot(mean_predicted_value_alls[i], fraction_of_positives_alls[i], "s-", c=colors[i],
                             label="%s (%1.3f)" % (name_dict[methods[i]], clf_score_alls[i]))
            else:

                ax1.plot(mean_predicted_value_alls[i], fraction_of_positives_alls[i], "s-", c=colors[i],
                         label="%s (%1.3f)" % (name_dict[methods[i]], clf_score_alls[i]))

        ax1.set_xlabel("Mean predicted value")
        ax1.set_ylabel("Fraction of positives")
        ax1.set_ylim([-0.05, 1.05])
        ax1.legend(loc="lower right")
        ax1.set_title('Calibration plots  (reliability curve)')
        plt.gca()
        plt.close()
        plot_name = "Calibration_curve_" + str_time
        plot_name_list.append(save_fig(savePath, plot_name, 'png', fig, str_time=str_time))
        plot_name_dict_save['ÑéÖ¤¼¯¶àÄ£ÐÍÐ£×¼ÇúÏß'] = save_fig(savePath, plot_name, picFormat, fig, str_time=str_time)

    ###»­DCAÇúÏß
    if savePath is not None:
        decision_curve_p = plot_decision_curves(DCA_dict, colors=colors, name='Valid', savePath=savePath, dpi=dpi,
                                                picFormat=picFormat)
        plot_name_list.append(decision_curve_p[0])
        plot_name_dict_save['ÑéÖ¤¼¯DCAÇúÏßÍ¼'] = decision_curve_p[1]
    ###»­PRÇúÏß
    if savePath is not None:
        # from sklearn.metrics import plot_precision_recall_curve
        from AnalysisFunction.X_5_SmartPlot import plot_precision_recall_curve
        fig = plot_precision_recall_curve(model_train_s, X_train_ps, Y_train_ps, name=name, picname='train')
        plot_name_dict['ÑµÁ·¼¯¶àÄ£ÐÍPRÇúÏß'] = save_fig(savePath, 'PR_train', 'png', fig, str_time=str_time)
        plot_name_dict_save['ÑµÁ·¼¯¶àÄ£ÐÍPRÇúÏß'] = save_fig(savePath, 'PR_train', picFormat, fig, str_time=str_time)
        plt.close(fig)
        fig =plot_precision_recall_curve(model_train_s, X_test_ps, Y_test_ps, name=name, picname='Validation')
        plot_name_dict['ÑéÖ¤¼¯¶àÄ£ÐÍPRÇúÏß'] = save_fig(savePath, 'PR_valid', 'png', fig, str_time=str_time)
        plot_name_dict_save['ÑéÖ¤¼¯¶àÄ£ÐÍPRÇúÏß'] = save_fig(savePath, 'PR_vlid', picFormat, fig, str_time=str_time)
        plt.close(fig)

    df_train_result1 = df_0.drop([0])
    df_test_result1 = df_0_test.drop([0])

    classfier = df_train_result1.pop('·ÖÀàÄ£ÐÍ')

    df_train_result = df_train_result1.applymap(lambda x: round_dec(x, d=decimal_num))
    df_train_result.insert(0, '·ÖÀàÄ£ÐÍ', classfier)

    df_test_result1.pop('·ÖÀàÄ£ÐÍ')
    df_test_result = df_test_result1.applymap(lambda x: round_dec(x, d=decimal_num))
    df_test_result.insert(0, '·ÖÀàÄ£ÐÍ', classfier)

    AUC_95CI_tr = df_train_result.pop('AUC(95%CI)')
    df_train_result.insert(1, 'AUC(95%CI)', AUC_95CI_tr)
    AUC_95CI_te = df_test_result.pop('AUC(95%CI)')
    df_test_result.insert(1, 'AUC(95%CI)', AUC_95CI_te)

    df_train_result = df_train_result.drop(['AUC_L', 'AUC_U'], axis=1)
    df_test_result = df_test_result.drop(['AUC_L', 'AUC_U'], axis=1)

    if features_flag:
        df_count_r = round_dec(Xtest.shape[0] / x.shape[0], decimal_num)
    else:
        df_count_r = round_dec(testsize, decimal_num)
    if isKFold:
        str_result += '\nÏÂÊ¾É­ÁÖÍ¼Õ¹Ê¾ÁË¸÷Ä£ÐÍ½øÐÐ' + group + 'Ô¤²âµÄROC½á¹û,Í¼ÖÐµÄÎó²îÏßÎªROC¾ùÖµ¼°SD¡£\n' \
                      + 'Ä£ÐÍµÄROC¾ùÖµ¼°SDµÄÊÇÍ¨¹ý' + str(boostrap) + 'ÕÛ½»²æÑéÖ¤,' + 'Ä£ÐÍÖÐµÄ±äÁ¿°üÀ¨' \
                      + ','.join(features) + '¡£\n'
    else:
        str_result += '\nÏÂÊ¾É­ÁÖÍ¼Õ¹Ê¾ÁË¸÷Ä£ÐÍ½øÐÐ' + group + 'Ô¤²âµÄROC½á¹û,Í¼ÖÐµÄÎó²îÏßÎªROC¾ùÖµ¼°SD¡£\n' \
                      + 'Ä£ÐÍµÄROC¾ùÖµ¼°SDµÄÊÇÍ¨¹ý¶à´ÎÖØ¸´²ÉÑù¼ÆËã£¬ÖØ¸´²ÉÑù´ÎÊýÎª' + str(boostrap) + '´Î,' \
                      + 'Ã¿Ò»´ÎÖØ²ÉÑùÑµÁ·µÄÑéÖ¤¼¯Õ¼×ÜÌåÑù±¾µÄ' + str(df_count_r * 100) + '%,ÑµÁ·¼¯Õ¼' \
                      + str((1 - df_count_r) * 100) + '%,' + 'Ä£ÐÍÖÐµÄ±äÁ¿°üÀ¨' \
                      + ','.join(features) + '¡£\n'

    best_ = df_train_result.loc[df_train_result.index == 'Mean'].sort_values(by='AUC', ascending=False).head(1)
    name_train = best_.iloc[0]['·ÖÀàÄ£ÐÍ']
    str_result += 'ÔÚÄ¿Ç°ËùÓÐÄ£ÐÍÖÐ£¬ÑµÁ·¼¯±íÏÖ×î¼ÑÕßÎª{}£¨ÒÀ¾ÝAUCÅÅÐò£©£¬ÔÚ¸÷ÆÀ¼Û±ê×¼ÖÐÆäÔÚÑµÁ·¼¯¶ÔÓ¦·ÖÊý·Ö±ðÎª£º\n'.format(name_train)
    for col in best_.columns[1:]:
        str_result += '\t{}£º{}\n'.format(col, best_.iloc[0][col])

    best_ = df_test_result.loc[df_test_result.index == 'Mean'].sort_values(by='AUC', ascending=False).head(1)
    name_test = best_.iloc[0]['·ÖÀàÄ£ÐÍ']
    str_result += 'ÑéÖ¤¼¯±íÏÖ×î¼ÑÕßÎª{}£¨ÒÀ¾ÝAUCÅÅÐò£©£¬ÔÚ¸÷ÆÀ¼Û±ê×¼ÖÐÆäÔÚÑéÖ¤¼¯¶ÔÓ¦·ÖÊý·Ö±ðÎª£º\n'.format(name_test)
    for col in best_.columns[1:]:
        str_result += '\t{}£º{}\n'.format(col, best_.iloc[0][col])

    if (name_test == name_train):
        str_result += '¶þÕßÎÇºÏ£¬¿ÉÒÔÈÏÎª{}ÊÇÕë¶Ô´ËÊý¾Ý¼¯µÄ×î¼ÑÄ£ÐÍÑ¡Ôñ¡£'.format(name_train)
    else:
        str_result += '¶þÕß²»ÎÇºÏ£¬{}¼«¿ÉÄÜ´æÔÚ¹ýÄâºÏÏÖÏó£¬{}¿ÉÄÜÎÈ¶¨ÐÔÏà¶Ô½ÏºÃ¡£¾ßÌåÄ£ÐÍÑ¡Ôñ¿É¸ù¾ÝÏÂ±íÏêÏ¸ÆÀ·ÖÐÅÏ¢½øÐÐÈ¡Éá¡£'.format(name_train, name_test)

    if resultType == 0:
        df_train_result.rename(columns={"AUC(95%CI)": 'AUC(SD)', 'cutoff': 'cutoff(SD)', '×¼È·¶È': '×¼È·¶È(SD)',
                                        'ÁéÃô¶È': 'ÁéÃô¶È(SD)', 'ÌØÒì¶È': 'ÌØÒì¶È(SD)',
                                        'ÑôÐÔÔ¤²âÖµ': 'ÑôÐÔÔ¤²âÖµ(SD)', 'ÒõÐÔÔ¤²âÖµ': 'ÒõÐÔÔ¤²âÖµ(SD)',
                                        'F1·ÖÊý': 'F1·ÖÊý(SD)', 'Kappa': 'Kappa(SD)'}, inplace=True)
        df_test_result.rename(columns={"AUC(95%CI)": 'AUC(SD)', 'cutoff': 'cutoff(SD)', '×¼È·¶È': '×¼È·¶È(SD)',
                                       'ÁéÃô¶È': 'ÁéÃô¶È(SD)', 'ÌØÒì¶È': 'ÌØÒì¶È(SD)',
                                       'ÑôÐÔÔ¤²âÖµ': 'ÑôÐÔÔ¤²âÖµ(SD)', 'ÒõÐÔÔ¤²âÖµ': 'ÒõÐÔÔ¤²âÖµ(SD)',
                                       'F1·ÖÊý': 'F1·ÖÊý(SD)', 'Kappa': 'Kappa(SD)'}, inplace=True)
    elif resultType == 1:
        df_train_result.rename(columns={'cutoff': 'cutoff(95%CI)', '×¼È·¶È': '×¼È·¶È(95%CI)',
                                        'ÁéÃô¶È': 'ÁéÃô¶È(95%CI)', 'ÌØÒì¶È': 'ÌØÒì¶È(95%CI)',
                                        'ÑôÐÔÔ¤²âÖµ': 'ÑôÐÔÔ¤²âÖµ(95%CI)', 'ÒõÐÔÔ¤²âÖµ': 'ÒõÐÔÔ¤²âÖµ(95%CI)',
                                        'F1·ÖÊý': 'F1·ÖÊý(95%CI)', 'Kappa': 'Kappa(95%CI)'}, inplace=True)
        df_test_result.rename(columns={'cutoff': 'cutoff(95%CI)', '×¼È·¶È': '×¼È·¶È(95%CI)',
                                       'ÁéÃô¶È': 'ÁéÃô¶È(95%CI)', 'ÌØÒì¶È': 'ÌØÒì¶È(95%CI)',
                                       'ÑôÐÔÔ¤²âÖµ': 'ÑôÐÔÔ¤²âÖµ(95%CI)', 'ÒõÐÔÔ¤²âÖµ': 'ÒõÐÔÔ¤²âÖµ(95%CI)',
                                       'F1·ÖÊý': 'F1·ÖÊý(95%CI)', 'Kappa': 'Kappa(95%CI)'}, inplace=True)
    df_dict = {
        '¶àÄ£ÐÍ·ÖÀà-ÑµÁ·¼¯½á¹û»ã×Ü': df_train_result.drop(['AUC'], axis=1),
        '¶àÄ£ÐÍ·ÖÀà-ÑéÖ¤¼¯½á¹û»ã×Ü': df_test_result.drop(['AUC'], axis=1),
    }
    if delong:
        df_dict.update({'delong¼ì²âZÖµ¾ùÖµ±í': delong_zz.fillna('NaN', inplace=True)})
        df_dict.update({'delong¼ì²âPÖµ¾ùÖµ±í': delong_pp.fillna('NaN', inplace=True)})

    if boostrap != 1:
        plot_name_dict = {
            'ÑµÁ·¼¯ROCÇúÏßÍ¼': plot_name_list[0],
            'ÑéÖ¤¼¯ROCÇúÏßÍ¼': plot_name_list[1],
            'ÑéÖ¤¼¯¶àÄ£ÐÍÉ­ÁÖÍ¼': plot_name_list[2],
            'ÑéÖ¤¼¯¶àÄ£ÐÍÐ£×¼ÇúÏß': plot_name_list[3],
            'ÑéÖ¤¼¯DCAÇúÏßÍ¼': plot_name_list[4],
        }
    else:
        plot_name_dict = {
            'ÑµÁ·¼¯ROCÇúÏßÍ¼': plot_name_list[0],
            'ÑéÖ¤¼¯ROCÇúÏßÍ¼': plot_name_list[1],
            'ÑéÖ¤¼¯¶àÄ£ÐÍÐ£×¼ÇúÏß': plot_name_list[2],
            'ÑéÖ¤¼¯DCAÇúÏßÍ¼': plot_name_list[3],
        }

    result_dict = {'str_result': {'·ÖÎö½á¹ûÃèÊö': str_result}, 'tables': df_dict,
                   'pics': plot_name_dict, 'save_pics': plot_name_dict_save}
    return result_dict
