# Supplementary material for: Interpretable machine learning model using CT body composition combined with inflammatory and nutritional indicators to predict pathological complete response after neoadjuvant therapy in breast cancer: a retrospective study
Source: PeerJ. 2026 Mar 30;14:e21051. doi: 10.7717/peerj.21051 (PMC13045840; doi:10.7717/peerj.21051)
Supplement: Supplemental Information 5 — In the raw data, the numerical codes of categorical variables were converted to their respective factors. [file peerj-14-21051-s005.py]

"""
Integrated ML Pipeline
Merges: Model training, ROC, DeLong test, NRI/IDI, Calibration, DCA.
"""

import os
import warnings
import pickle
import numpy as np
import pandas as pd
import matplotlib.pyplot as plt
import seaborn as sns
import scipy.stats
from sklearn.metrics import roc_curve, auc, confusion_matrix, accuracy_score, f1_score, brier_score_loss, roc_auc_score
from sklearn.model_selection import StratifiedKFold, GridSearchCV
from sklearn.preprocessing import StandardScaler, LabelEncoder
from sklearn.linear_model import LogisticRegression
from sklearn.ensemble import RandomForestClassifier
from sklearn.tree import DecisionTreeClassifier
from sklearn.svm import SVC
from sklearn.neighbors import KNeighborsClassifier
from sklearn.naive_bayes import GaussianNB

# Optional: XGBoost, LightGBM, Statsmodels
try:
    from xgboost import XGBClassifier
    XGB_AVAIL = True
except ImportError:
    XGB_AVAIL = False
    print("Info: XGBoost not found.")

try:
    from lightgbm import LGBMClassifier
    LGBM_AVAIL = True
except ImportError:
    LGBM_AVAIL = False
    print("Info: LightGBM not found.")

try:
    from statsmodels.nonparametric.smoothers_lowess import lowess
    LOWESS_AVAIL = True
except ImportError:
    LOWESS_AVAIL = False
    print("Info: statsmodels not found (raw calibration used).")

warnings.filterwarnings('ignore')

# Plot Settings
plt.rcParams['font.sans-serif'] = ['SimHei', 'Arial Unicode MS', 'sans-serif']
plt.rcParams['axes.unicode_minus'] = False
plt.rcParams['pdf.fonttype'] = 42
COLORS = ['#d62728', '#1f77b4', '#ff7f0e', '#2ca02c', '#9467bd', '#8c564b', '#e377c2', '#7f7f7f']

# ============================
# DeLong Test Utilities
# ============================
def compute_midrank(x):
    """Computes mid-ranks."""
    J = np.argsort(x)
    Z = x[J]
    N = len(x)
    T = np.zeros(N, dtype=np.float64)
    i = 0
    while i < N:
        j = i
        while j < N and Z[j] == Z[i]: j += 1
        T[i:j] = 0.5 * (i + j - 1)
        i = j
    T2 = np.empty(N, dtype=np.float64)
    T2[J] = T + 1
    return T2

def fastDeLong(predictions_sorted_transposed, label_1_count):
    """Fast DeLong covariance calculation."""
    m = label_1_count
    n = predictions_sorted_transposed.shape[1] - m
    k = predictions_sorted_transposed.shape[0]

    tx = np.empty([k, m], dtype=np.float64)
    ty = np.empty([k, n], dtype=np.float64)
    tz = np.empty([k, m + n], dtype=np.float64)

    for r in range(k):
        tz[r, :] = compute_midrank(predictions_sorted_transposed[r, :])
        tx[r, :] = tz[r, :m]
        ty[r, :] = tz[r, m:]

    aucs = (np.sum(tx, axis=1) / m - (m + 1.0) / 2.0) / n
    v01 = (tx - (np.arange(1, m + 1))) / n
    v10 = 1.0 - (ty - (np.arange(1, n + 1))) / m

    if k == 1:
        sx = np.var(v01, ddof=1)
        sy = np.var(v10, ddof=1)
    else:
        sx = np.cov(v01)
        sy = np.cov(v10)
    
    return aucs, sx / m + sy / n

def delong_roc_test(y_true, y_pred1, y_pred2):
    """Runs DeLong test for two models."""
    y_true = np.asarray(y_true)
    y_pred1, y_pred2 = np.asarray(y_pred1), np.asarray(y_pred2)
    
    order = np.argsort(y_true)[::-1]
    preds_sorted = np.vstack([y_pred1[order], y_pred2[order]])
    aucs, sigma = fastDeLong(preds_sorted, int(np.sum(y_true)))
    
    l = np.array([[1, -1]])
    z = np.abs(np.diff(aucs)) / np.sqrt(np.dot(np.dot(l, sigma), l.T))
    p = 2 * scipy.stats.norm.sf(np.abs(z))
    return {'auc1': aucs[0], 'auc2': aucs[1], 'p_value': p[0][0]}

def perform_delong_all(y_true, preds_dict, names):
    """DeLong test for all pairs."""
    n = len(names)
    res, p_vals = [], np.zeros((n, n))
    for i in range(n):
        row = []
        for j in range(n):
            if i == j:
                row.append("-")
                p_vals[i,j] = np.nan
            elif i < j:
                p = delong_roc_test(y_true, preds_dict[names[i]], preds_dict[names[j]])['p_value']
                p_vals[i,j] = p_vals[j,i] = p
                sig = "***" if p<0.001 else "**" if p<0.01 else "*" if p<0.05 else ""
                row.append(f"{p:.4f}{sig}")
            else:
                row.append("")
        res.append(row)
    return pd.DataFrame(res, index=names, columns=names), pd.DataFrame(p_vals, index=names, columns=names)

# ============================
# NRI & IDI Utilities
# ============================
def calculate_nri_idi(y_true, p_old, p_new, thresh=0.5):
    """Calculates categorical/continuous NRI and IDI."""
    y_true, p_old, p_new = np.array(y_true), np.array(p_old), np.array(p_new)
    ev, nev = y_true == 1, y_true == 0
    n_ev, n_nev = np.sum(ev), np.sum(nev)

    # Cat NRI
    c_old, c_new = (p_old >= thresh).astype(int), (p_new >= thresh).astype(int)
    nri = ((np.sum((c_new > c_old) & ev) - np.sum((c_new < c_old) & ev)) / n_ev + 
           (np.sum((c_new < c_old) & nev) - np.sum((c_new > c_old) & nev)) / n_nev)
    
    # Cont NRI
    diff = p_new - p_old
    nri_cont = ((np.sum(diff[ev]>0) - np.sum(diff[ev]<0))/n_ev + 
                (np.sum(diff[nev]<0) - np.sum(diff[nev]>0))/n_nev)
    
    # IDI
    idi = (np.mean(p_new[ev]) - np.mean(p_old[ev])) - (np.mean(p_new[nev]) - np.mean(p_old[nev]))
    
    return {'NRI': nri, 'NRI_cont': nri_cont, 'IDI': idi}

def calculate_pairwise_nri_idi(y_true, preds_dict):
    """Pairwise NRI/IDI for all models."""
    models, res = list(preds_dict.keys()), []
    for i, m1 in enumerate(models):
        for j, m2 in enumerate(models):
            if i == j: continue
            r = calculate_nri_idi(y_true, preds_dict[m1], preds_dict[m2])
            r.update({'Ref': m1, 'New': m2})
            res.append(r)
    return pd.DataFrame(res)

# ============================
# Calibration & DCA Utilities
# ============================
def compute_calib(y_true, y_prob, n_bins=10):
    """Computes calibration data."""
    pt, pp = np.zeros(n_bins), np.zeros(n_bins)
    bins = np.linspace(0, 1, n_bins + 1)
    for i in range(n_bins):
        mask = (y_prob >= bins[i]) & (y_prob < bins[i+1])
        if i == n_bins-1: mask = (y_prob >= bins[i]) & (y_prob <= bins[i+1])
        if mask.sum() > 0:
            pt[i], pp[i] = y_true[mask].mean(), y_prob[mask].mean()
    return pt, pp, brier_score_loss(y_true, y_prob)

def compute_dca(y_true, y_prob):
    """Computes DCA net benefit."""
    n, thresh = len(y_true), np.linspace(0, 1, 101)
    nb = np.zeros_like(thresh)
    for i, t in enumerate(thresh):
        if t == 1: continue
        tp = np.sum((y_prob >= t) & (y_true == 1))
        fp = np.sum((y_prob >= t) & (y_true == 0))
        nb[i] = tp/n - (fp/n) * (t/(1-t))
    return thresh, nb

# ============================
# Plotting
# ============================
def plot_heatmap(data, title, fname):
    """Plots heatmap."""
    plt.figure(figsize=(10, 8), dpi=150)
    sns.heatmap(data, annot=True, fmt='.3f', cmap='RdYlGn', center=0)
    plt.title(title); plt.tight_layout(); plt.savefig(f'{fname}.png'); plt.close()

def plot_curves(y_true, preds, kind='calib', fname='plot'):
    """Plots Calibration or DCA curves."""
    plt.figure(figsize=(10, 8), dpi=300)
    if kind == 'calib':
        plt.plot([0,1], [0,1], 'k--', label='Perfect')
        for name, p in preds.items():
            pt, pp, brier = compute_calib(y_true, p)
            mask = (pp > 0) | (pt > 0)
            if LOWESS_AVAIL and mask.sum() > 3:
                s = lowess(pt[mask], pp[mask], frac=0.6, return_sorted=True)
                plt.plot(s[:,0], s[:,1], label=f'{name} (Brier={brier:.3f})')
            else:
                plt.plot(pp, pt, 'o-', label=f'{name} (Brier={brier:.3f})')
        plt.ylabel('Observed'); plt.xlabel('Predicted')
    else: # DCA
        all_pos = np.mean(y_true)
        th = np.linspace(0, 1, 101)
        ref = np.maximum(all_pos - (1-all_pos)*th/(1-th+1e-9), -0.1)
        plt.plot(th, ref, '--', color='gray', label='Treat All')
        plt.axhline(0, color='k', linestyle='--', label='Treat None')
        for name, p in preds.items():
            t, nb = compute_dca(y_true, p)
            plt.plot(t, nb, label=name)
        plt.xlim(0, 0.8); plt.ylim(-0.05, 0.5); plt.ylabel('Net Benefit')
    
    plt.legend(); plt.title(kind.upper()); plt.savefig(f'{fname}.png'); plt.close()

# ============================
# Main Analysis
# ============================
def run_pipeline(X_train, y_train, X_test, y_test, model_list=None, seed=42):
    """Runs full analysis pipeline."""
    scaler = StandardScaler()
    X_train_s, X_test_s = scaler.fit_transform(X_train), scaler.transform(X_test)
    
    models_config = {
        'LogisticRegression': (LogisticRegression(max_iter=1000, random_state=seed), {'C': [1]}),
        'RandomForest': (RandomForestClassifier(random_state=seed), {'n_estimators': [100]}),
        'SVM': (SVC(probability=True, random_state=seed), {'C': [1]}),
        'DecisionTree': (DecisionTreeClassifier(random_state=seed), {'max_depth': [5]}),
        'KNN': (KNeighborsClassifier(), {'n_neighbors': [5]}),
        'GaussianNB': (GaussianNB(), {})
    }
    if XGB_AVAIL: models_config['XGBoost'] = (XGBClassifier(use_label_encoder=False, eval_metric='logloss', random_state=seed), {})
    if LGBM_AVAIL: models_config['LightGBM'] = (LGBMClassifier(random_state=seed, verbose=-1), {})
    
    if model_list is None: model_list = list(models_config.keys())
    
    results, preds = {}, {}
    plt.figure(figsize=(10, 8)); plt.plot([0,1],[0,1],'r--')
    
    print("\nTraining Models...")
    for name in model_list:
        if name not in models_config: continue
        clf, params = models_config[name]
        grid = GridSearchCV(clf, params, cv=5, scoring='roc_auc', n_jobs=-1)
        grid.fit(X_train_s, y_train)
        
        y_prob = grid.best_estimator_.predict_proba(X_test_s)[:, 1]
        preds[name] = y_prob
        auc_v = roc_auc_score(y_test, y_prob)
        results[name] = {'AUC': auc_v, 'Acc': accuracy_score(y_test, grid.best_estimator_.predict(X_test_s))}
        
        fpr, tpr, _ = roc_curve(y_test, y_prob)
        plt.plot(fpr, tpr, label=f'{name} (AUC={auc_v:.3f})')
        
    plt.legend(); plt.title('ROC Curves'); plt.savefig('roc_curve.png'); plt.close()
    
    # Statistical Tests
    print("Running DeLong & NRI/IDI...")
    df_delong, df_delong_p = perform_delong_all(y_test, preds, list(preds.keys()))
    df_nri = calculate_pairwise_nri_idi(y_test, preds)
    
    # Plotting Heatmaps & Curves
    plot_heatmap(df_delong_p, 'DeLong p-values', 'delong_heatmap')
    plot_curves(y_test, preds, 'calib', 'calibration_curves')
    plot_curves(y_test, preds, 'dca', 'dca_curves')
    
    # Saving Results
    pd.DataFrame(results).T.to_csv('metrics_summary.csv')
    df_delong.to_csv('delong_table.csv')
    df_nri.to_csv('nri_idi_table.csv')
    print("Done. Files saved.")

if __name__ == "__main__":
    # Load Data
    excel_path = r'H:\0JDBF\ruxianai\01\BG\02\02.xlsx' 
    if os.path.exists(excel_path):
        print(f"Loading {excel_path}...")
        df = pd.read_excel(excel_path)
        
        # Cols: 0-5 Features, 6 Target, 8 Group
        X = df.iloc[:, 0:6].values
        y = df.iloc[:, 6].values
        group = df.iloc[:, 8].values
        
        # Encoding categorical features
        for i in range(X.shape[1]):
            if isinstance(X[0, i], str):
                X[:, i] = LabelEncoder().fit_transform(X[:, i].astype(str))
        
        X_train, y_train = X[group==0], y[group==0]
        X_test, y_test = X[group==1], y[group==1]
        
        run_pipeline(X_train.astype(float), y_train, X_test.astype(float), y_test)
    else:
        print("Excel not found. Generating dummy data.")
        from sklearn.datasets import make_classification
        X, y = make_classification(n_samples=500, n_features=6, random_state=42)
        run_pipeline(X[:350], y[:350], X[350:], y[350:])
